# Supplementary material for: Identification of molecular classification and gene signature for predicting prognosis and immunotherapy response in HNSCC using cell differentiation trajectories
Source: Sci Rep. 2022 Nov 27;12:20404. doi: 10.1038/s41598-022-24533-7 (PMC9701758; doi:10.1038/s41598-022-24533-7)
Supplement: Supplementary file 6 — Supplementary Tables. [file 41598_2022_24533_MOESM6_ESM.xlsx]

## Sheet: Supplementary Table1
differentiation-related genes
ACTN1
ADIRF
ALOX5AP
ARHGAP9
ARHGDIB
ASPH
C1R
C1S
CALD1
CCL5
CD2
CD3D
CD3E
CD3G
CD52
CD53
CD69
CD7
CD74
CD84
CD9
CNN3
CORO1A
CTNND1
CTTN
CXCR4
CYTIP
DSP
DST
DSTN
DUSP4
FKBP9
FXYD3
FYB
FYN
GPR183
HCLS1
HLA-E
HSPB1
IFI27
IKZF3
IL2RG
ITGB2
ITK
JAK3
KIAA1217
LAPTM5
LCK
LCP1
LCP2
LGALS3BP
NFIB
PDLIM1
PIM2
PLS3
PTPN22
PTPRC
PTPRS
RGS1
RHOH
RIN2
RND3
RNF125
S100A16
SAMSN1
SEPT1
SERPINB9
SLA
SRGN
STAT4
STK17B
TM4SF1
TMSB4X
TNFAIP3
TNFRSF9
TSC22D3
SELPLG
PERP
PTPN7
CAV1
KRT5
STK4
EMP1
TSC22D1
PTK2
IFITM3
TACSTD2
C16orf54
GPNMB
CST7
PALLD
PTPRCAP
CD151
CD27
C14orf23
PCED1B-AS1
SERPINH1
JAG1
H1F0
CST3
SFN
JUND
KRT17
JUP
IKZF1
CSDA
CCL4L1
CCL4L2
EFNA1
EZR
KRT6A
MYC
ICOS
BIRC3
ZNF331
PTRF
GSN
DDR1
SPOCK2
CCR6
KRT14
TNFRSF1A
PHLDB2
TP63
CD96
FBLN1
LSP1
TFAP2C
PTPRF
SERPING1
SYTL3
MGAT4A
HMHA1
MIR205HG
PIP4K2A
GNG12
BTG1
WBP5
ITGB4
CDH13
PKP1
PDLIM4
CTLA4
SNAI2
MTUS1
PRKCDBP
CCL4
SERPINB5
TMEM66
CYR61
PTGFRN
KLRD1
FSTL1
IL10RA
IGFBP7
PPIC
AMICA1
SH3BGRL3
GZMA
TIGIT
ID1
FAM46C
BIN2
KRT19
IL7R
CELF2
COL4A2
CLCA2
MPZL1
MDK
LAMB3
LIMA1
KRT6C
SASH3
TBC1D10C
CD59
KLF6
TRIM29
TPM1
CALML3
SDC1
MAP1B
ARHGAP15
HERPUD1
LTBR
HAVCR2
CLIC4
CDH3
SLC7A8
NGFRAP1
MT1X
S100A2
SOX15
PFN2
CA12
DUSP2
FRMD6
INPP5D
TNFRSF1B
EVI2B
CXCL14
KRT18
TGFBI
TNC
GMFG
ADM
EVL
APP
FAM127B
ANKRD44
LTBP1
SEPP1
CXCR7
LAMA3
ZFP36L2
CD6
GZMB
RAB13
CNIH4
CREM
CD247
ARPC1A
LTB
SIRPG
NR4A2
DOCK10
DOCK2
IL32
PTGR1
MPZL2
SCPEP1
WDR66
SLAMF7
LAMB2
COL1A1
VCL
PDE4B
DHCR24
DOK2
SH2D1A
LAT
MFGE8
TUBB6
PRF1
CTSW
PTK7
HCST
NKG7
TIMP3
NME2
CBR1
MAP4K1
PKP3
SMAP2
LAD1
GPR65
TSKU
CRIP2
CD37
ID3
PGRMC1
RAB34
PRKCB
ITM2A
LGALS7
RAC2
EPS8
ACAP1
POLD2
VSNL1
IRF6
BATF
KRT16
CSRP2
MFAP2
ZAP70
EPAS1
CCR7
DOCK8
ESD
KRT6B
BLVRB
TNFRSF12A
P4HA2
NTRK2
CTSS
COL4A1
LYPD3
SERINC2
IGFBP4
NUPR1
TPD52L1
RGS2
PRDM1
CD8A
PTHLH
AKR1C1
KRT8
AKR1C2
LGALS7B
TAGAP
TAX1BP3
NNMT
CD5
SELL
IGFBP5
RUNX3
ANXA8L1
PRSS23
ANXA8L2
PARVG
ITGAL
EFEMP1
RASSF5
TMEM98
GNG2
MAGEA4
AKR1C3
MANBAL
TNFRSF21
SERPINE1
TRAT1
NCF4
KLK8
KRT15
CXCR6
S100A13
WIPF1
EVI2A
IDS
TSPAN6
GPSM3
IL2RB
SPINT2
ICAM3
RBMS3
ISG20
SKAP1
CDH1
GPR87
CYBRD1
SPARC
IRF4
COL17A1
MYL9
FERMT3
LAMB1
CLEC2D
S100A14
GJB2
MT1E
GJB3
FNBP1
NRP1
TPM2
IGFBP6
C19orf33
STON2
CD4
SH3KBP1
NDUFA4L2
FAM213A
WWTR1
BGN
GSTA4
PDPN
EPCAM
UCP2
GZMK
GNLY
ALDH3A1
THBS1
SLA2
MYLK
CRTAM
COL6A1
RBP1
COL5A2
ADAMTS1
SPARCL1
FGFBP1
PLAU
SIT1
GALM
CAV2
CLDN4
COL6A2
LAX1
FHL2
PPP1R16B
PARP8
MMP2
CDC42SE2
NPIPL3
CNOT6L
CRYAB
AEBP1
ZC3HAV1
IL21R
MLL5
CFH
LHFP
GPX2
CYTH4
P2RY10
CYFIP2
KLK5
THBS2
FLJ43663
RGCC
IGFBP3
MYH11
SLC2A3
EMB
CXCR3
CTGF
ADH7
CFB
CD28
IPCEF1
TRAF3IP3
CD97
GZMH
HSPB8
PYHIN1
AOAH
LRMP
PARP15
MYO1F
DSG3
GPC3
DENND1C
FN1
MYO1G
CD48
LY9
TAGLN
ARHGAP4
SH2D2A
PDCD1
ATXN7
INHBA
CA2
CD8B
LUM
YPEL5
KLRK1
TNFRSF4
PIK3IP1
TARP
IGFLR1
CES1
IL2RA
LPXN
PLEK
SAA1
ELF1
ETS1
PTGER4
DCN
SERPINF1
ABI3
PBX4
EBF1
TYROBP
HLA-DRB6
RCSD1
GPR171
LAMC2
ARHGAP25
CCL3
MGP
COL1A2
RHOF
TFPI
CXCL13
CTHRC1
IFNG
FAIM3
SLAMF6
HLA-DPB1
S100A4
TOX
FAM65B
TSPYL2
SLPI
RNF19A
EHD2
RARRES2
ARHGEF6
PCOLCE
ISLR
HLA-DRB1
SATB1
PFKFB3
PBXIP1
CXCL12
COL3A1
THEMIS
S100A9
AIM1
AKAP13
HLA-DRB5
SEMA4D
SEPT6
TNF
PDCD4
SMCHD1
MZB1
SUSD3
C10orf10
HLA-DPA1
TMEM2
DUSP10
CSRNP1
ITGA4
GIMAP7
FCER1G
MFNG
CRISPLD2
FGD3
ARID5A
CD83
MFAP4
LIMD2
ADAM19
PRKCH
GATA3
COTL1
ARHGEF1
GBP5
APOBEC3G
ID2
EML4
CYBA
LEPROTL1
ACTA2
A2M
ELK2AP
RAPGEF6
LIME1
SLC38A1
DEF6
PTK2B
CMTM7
PSMD6-AS2
IGLL5
TPSB2
CBLB
PMAIP1
RNASET2
TNFRSF18
ANGPTL2
COL14A1
COX7A1
GGT5
GNG11
HSPB6
LAMA4
MXRA8
PDGFRB
PMP22
SOD3
ENG
COL15A1
TIMP1
VIM
COL6A3
TNS1
TENC1
PLAC9
C4A
C4B
C4B-2
ESAM
IGF2
CCDC80
FBN1
FMOD
PRRX1
SELM
TIMP2
VAMP8
AQP1
PDK4
AXL
CD248
TCF4
PKIG
CXADR
DPYSL2
IFITM2
ASPN
CCL2
DDR2
SULF1
TMEM204
RCN3
OLFML3
GPX3
LGALS1
FILIP1L
C11orf96
CTSK
GLT8D2
FAM198B
DAB2
DLC1
LMOD1
ZBTB16
AOC3
FGF7
SFRP2
PLN
MUSTN1
NID1
PPAP2B
HEYL
MRGPRF
PODN
OCIAD2
PCDH18
MOCS1
OLFML2B
FAM13C
ITGA7
HMGA1
FHL5
SLC2A1
GUCY1B3
SLC9A3R1
TGFB1I1
FRZB
POSTN
C1QTNF1
SLC7A5
RAMP2
FERMT2
SMOC2
EFEMP2
VCAM1
GUCY1A3
NR4A1
STXBP2
TNFAIP6
HN1
GEM
GJA4
VCAN
INSR
FAM49B
DPT
SPINT1
TSTD1
FBLN5
RGS16
SUSD2
PDLIM3
SEPT4
NFIA
THY1
PDGFRA
CLEC14A
CNN1
TSPAN4
SGCA
CAPG
PDGFRL
FBLN2
CPE
APOD
FAP
PTTG1
LMCD1
CASQ2
KANK2
PLVAP
EDNRA
APOBEC3C
COL18A1
ADAMTS4
RAMP3
FHL1
TGM2
SORBS1
TUBA4A
COL12A1
PPP1R14A
SNCG
ANTXR1
DIO2
RNASE4
CTSL1
AKR1B10
VAMP5
AREG
PTP4A3
IER3
RAB31
RASD1
MSRB3
RGS5
PRELP
SGCE
SYNPO2
S100A8
MCAM
ACTG2
IL6
DBNDD2
PGF
PDGFA
MT1M
MEG3
ANGPTL4
CDH6
ANGPT2
NRIP2
ANXA8
ARHGAP8
BCL11A
C16orf74
CBLC
CERS3
CKMT1A
CKMT1B
CLDN1
CLDN7
COA6
CSTA
CYP2S1
DMKN
DSC2
DSC3
EHF
ENTPD1
ESRP1
F11R
FABP5
GALNT3
GJB5
GJB6
GRHL2
IDH1
IL20RB
ITGA6
ITGB8
JUNB
KLF5
KRTCAP3
LINC00673
MAGEA3
MALAT1
MPHOSPH6
NEFL
NME1
PLEK2
PPAP2C
PPL
PRSS8
RAB25
REEP4
SCD
SQLE
ST6GALNAC2
THOC3
TKT
TMPRSS4
CKS1B
ELF3
KLK10
CDCP1
RAB38
DSG2
TK1
CTSL2
AP1M2
UGT1A6
PHGDH
PGD
MAGEA6
ZFP36
ANXA3
MAGEA1
PRAME
TRIM16
CYP4F3
STAP2
HCAR2
NQO1
FGFBP2
OSGIN1
LY6D
IRF1
GSTA1
PDZK1IP1
UCHL1
KLK6
ANXA6
GSTM1
DDX3X
ARID5B
ZEB2
SPP1
CYP4F11
GYPC
GADD45B
NR4A3
S1PR1
FOSB
MYADM
LBH
ARL6IP5
MAPRE2
GLRX
TXNIP
CRIP1
BTG2

## Sheet: Supplementary Table2
GO
ONTOLOGY	ID	Description	GeneRatio	BgRatio	pvalue	p.adjust	qvalue	geneID	Count
BP	GO:0042110	T cell activation	48/362	487/18723	1.05357e-20	3.27312e-17	2.55328e-17	CCL5/CXADR/HLA-E/IL20RB/LGALS7B/MDK/JAK3/LAPTM5/IRF1/PTPRC/LCP1/CD2/FYN/CD3E/CD3G/CD3D/LCK/CD74/TNFRSF1B/GPR183/ITK/CD7/PTPN22/RHOH/ZFP36L2/CORO1A/PRDM1/ICOS/CD27/CTLA4/TIGIT/SASH3/DOCK8/IL7R/CCR7/BATF/ZAP70/CD6/SIRPG/LAT/CD4/ZBTB16/CD8A/CCL2/HLA-DPB1/PTGER4/RAC2/KLRK1	48
BP	GO:0007159	leukocyte cell-cell adhesion	42/362	371/18723	1.82652e-20	3.27312e-17	2.55328e-17	CCL5/F11R/HLA-E/IL20RB/LGALS7B/MDK/JAK3/LAPTM5/S100A9/IRF1/S100A8/PTPRC/FYN/CD3E/LCK/CD74/ETS1/PTPN22/ITGB2/RHOH/CORO1A/NR4A3/ICOS/CD27/SELPLG/CTLA4/TIGIT/SASH3/DOCK8/IL7R/CCR7/SELL/ZAP70/CD6/SIRPG/CD4/ZBTB16/FERMT3/CCL2/HLA-DPB1/RAC2/KLRK1	42
BP	GO:0050863	regulation of T cell activation	37/362	329/18723	4.87459e-18	5.82351e-15	4.54278e-15	CCL5/HLA-E/IL20RB/LGALS7B/MDK/JAK3/LAPTM5/IRF1/PTPRC/CD2/FYN/CD3E/LCK/CD74/TNFRSF1B/PTPN22/RHOH/CORO1A/PRDM1/ICOS/CD27/CTLA4/TIGIT/SASH3/DOCK8/IL7R/CCR7/ZAP70/CD6/SIRPG/LAT/CD4/ZBTB16/CCL2/HLA-DPB1/RAC2/KLRK1	37
BP	GO:0022407	regulation of cell-cell adhesion	42/362	448/18723	2.06352e-17	1.84891e-14	1.44229e-14	CCL5/CDH1/EPCAM/F11R/HLA-E/IL20RB/LGALS7B/SPINT2/MDK/JAK3/LAPTM5/IRF1/PTPRC/FYN/CD3E/LCK/CD74/ETS1/PTPN22/ITGB2/RHOH/CORO1A/NR4A3/ICOS/CD27/CTLA4/TIGIT/SASH3/DOCK8/IL7R/MYADM/CCR7/ZAP70/CD6/SIRPG/RGCC/CD4/ZBTB16/FERMT3/CCL2/HLA-DPB1/KLRK1	42
BP	GO:1903037	regulation of leukocyte cell-cell adhesion	35/362	336/18723	4.49746e-16	3.22378e-13	2.51479e-13	CCL5/HLA-E/IL20RB/LGALS7B/MDK/JAK3/LAPTM5/IRF1/PTPRC/FYN/CD3E/LCK/CD74/ETS1/PTPN22/ITGB2/RHOH/CORO1A/NR4A3/ICOS/CD27/CTLA4/TIGIT/SASH3/DOCK8/IL7R/CCR7/ZAP70/CD6/SIRPG/CD4/ZBTB16/CCL2/HLA-DPB1/KLRK1	35
BP	GO:1903039	positive regulation of leukocyte cell-cell adhesion	29/362	239/18723	3.03035e-15	1.81013e-12	1.41204e-12	CCL5/HLA-E/MDK/JAK3/PTPRC/FYN/CD3E/LCK/CD74/ETS1/PTPN22/ITGB2/RHOH/CORO1A/NR4A3/ICOS/CD27/SASH3/DOCK8/IL7R/CCR7/ZAP70/CD6/SIRPG/CD4/ZBTB16/CCL2/HLA-DPB1/KLRK1	29
BP	GO:0022409	positive regulation of cell-cell adhesion	30/362	284/18723	4.26168e-14	2.09625e-11	1.63524e-11	CCL5/F11R/HLA-E/MDK/JAK3/PTPRC/FYN/CD3E/LCK/CD74/ETS1/PTPN22/ITGB2/RHOH/CORO1A/NR4A3/ICOS/CD27/SASH3/DOCK8/IL7R/CCR7/ZAP70/CD6/SIRPG/CD4/ZBTB16/CCL2/HLA-DPB1/KLRK1	30
BP	GO:0045785	positive regulation of cell adhesion	37/362	437/18723	4.67914e-14	2.09625e-11	1.63524e-11	CCL5/CDH13/F11R/HLA-E/ITGA6/JUP/MDK/JAK3/SAA1/PTPRC/FYN/CD3E/LCK/CD74/ETS1/PTPN22/ITGB2/RHOH/SPOCK2/CORO1A/NR4A3/ICOS/CD27/SASH3/DOCK8/IL7R/MYADM/CCR7/ZAP70/CD6/SIRPG/CD4/ZBTB16/FN1/CCL2/HLA-DPB1/KLRK1	37
BP	GO:0050867	positive regulation of cell activation	36/362	420/18723	7.25567e-14	2.88937e-11	2.25392e-11	CCL5/HLA-E/JUND/SOX15/MDK/JAK3/AXL/PTPRC/CD2/FYN/CD3E/LCK/CD74/GPR183/SH3KBP1/PTPN22/ITGB2/PDGFRB/RHOH/CORO1A/NR4A3/INPP5D/ICOS/CD27/SASH3/DOCK8/IL7R/CCR7/ZAP70/CD6/SIRPG/CD4/ZBTB16/CCL2/HLA-DPB1/KLRK1	36
BP	GO:0050870	positive regulation of T cell activation	26/362	216/18723	1.04294e-13	3.7379e-11	2.91584e-11	CCL5/HLA-E/MDK/JAK3/PTPRC/FYN/CD3E/LCK/CD74/PTPN22/RHOH/CORO1A/ICOS/CD27/SASH3/DOCK8/IL7R/CCR7/ZAP70/CD6/SIRPG/CD4/ZBTB16/CCL2/HLA-DPB1/KLRK1	26
BP	GO:0030098	lymphocyte differentiation	33/362	374/18723	3.75726e-13	1.22418e-10	9.54955e-11	MDK/JAK3/AXL/LY6D/IRF1/PTPRC/KLF6/CD2/ITM2A/CD3E/CD3G/CD3D/LCK/CD74/GPR183/ITK/PTPN22/RHOH/ZFP36L2/PRDM1/INPP5D/CD27/CTLA4/SASH3/IL7R/CCR7/BATF/ZAP70/CD4/ZBTB16/CD8A/ID2/PTGER4	33
BP	GO:0002696	positive regulation of leukocyte activation	34/362	409/18723	8.90683e-13	2.61808e-10	2.0423e-10	CCL5/HLA-E/JUND/MDK/JAK3/AXL/PTPRC/CD2/FYN/CD3E/LCK/CD74/GPR183/SH3KBP1/PTPN22/ITGB2/RHOH/CORO1A/NR4A3/INPP5D/ICOS/CD27/SASH3/DOCK8/IL7R/CCR7/ZAP70/CD6/SIRPG/CD4/ZBTB16/CCL2/HLA-DPB1/KLRK1	34
BP	GO:0030217	T cell differentiation	27/362	257/18723	9.49639e-13	2.61808e-10	2.0423e-10	MDK/JAK3/IRF1/PTPRC/CD2/CD3E/CD3G/CD3D/LCK/CD74/GPR183/ITK/PTPN22/RHOH/ZFP36L2/PRDM1/CD27/CTLA4/SASH3/IL7R/CCR7/BATF/ZAP70/CD4/ZBTB16/CD8A/PTGER4	27
BP	GO:1903131	mononuclear cell differentiation	34/362	426/18723	2.80231e-12	7.17391e-10	5.59619e-10	ITGB8/MDK/JAK3/AXL/LY6D/IRF1/PTPRC/KLF6/CD2/ITM2A/CD3E/CD3G/CD3D/LCK/CD74/GPR183/ITK/PTPN22/RHOH/ZFP36L2/PRDM1/INPP5D/CD27/CTLA4/SASH3/IL7R/CCR7/BATF/ZAP70/CD4/ZBTB16/CD8A/ID2/PTGER4	34
BP	GO:0051251	positive regulation of lymphocyte activation	30/362	362/18723	2.24709e-11	5.36905e-09	4.18826e-09	CCL5/HLA-E/MDK/JAK3/AXL/PTPRC/FYN/CD3E/LCK/CD74/GPR183/SH3KBP1/PTPN22/RHOH/CORO1A/INPP5D/ICOS/CD27/SASH3/DOCK8/IL7R/CCR7/ZAP70/CD6/SIRPG/CD4/ZBTB16/CCL2/HLA-DPB1/KLRK1	30
BP	GO:0052547	regulation of peptidase activity	34/362	461/18723	2.47772e-11	5.5501e-09	4.3295e-09	ANXA8/ANXA8L1/CLDN4/CSTA/DHCR24/EFNA1/MAGEA3/PERP/SERPINB5/SFN/SPINT1/SPINT2/TP63/SERPINB9/LAPTM5/S100A9/S100A8/A2M/DDX3X/FYN/SLPI/HERPUD1/LCK/NR4A1/SPOCK2/CST7/CD27/COL6A3/PCOLCE/BIRC3/ARL6IP5/AQP1/FN1/SERPINF1	34
BP	GO:0050900	leukocyte migration	30/362	369/18723	3.61734e-11	7.6262e-09	5.94901e-09	CCL5/CXADR/F11R/S100A14/MDK/CXCR4/SAA1/S100A9/S100A8/FYN/LCK/CD74/GPR183/ITGB2/RHOH/RARRES2/CORO1A/PDE4B/S1PR1/CCL4L1/CCL4/SELPLG/DOCK8/CCR7/SELL/ZAP70/CCL2/PTGER4/RAC2/KLRK1	30
BP	GO:0043588	skin development	25/362	263/18723	6.05191e-11	1.205e-08	9.39993e-09	CDH3/CERS3/CLDN1/CLDN4/CSTA/DHCR24/DSP/GJB3/GRHL2/IRF6/ITGA6/ITGB4/JUP/KLK5/KRT16/KRT17/PPL/SFN/TP63/ZFP36/TRIM16/COL3A1/COL1A2/LTB/TXNIP	25
BP	GO:0060326	cell chemotaxis	27/362	310/18723	7.59675e-11	1.43299e-08	1.11784e-08	CCL5/CXADR/CXCL14/S100A14/TMSB4X/MDK/CXCR4/SAA1/S100A9/S100A8/CD74/GPR183/NR4A1/ITGB2/PDGFRB/RARRES2/CORO1A/PDE4B/S1PR1/CCL4L1/CCL4/BIN2/CCR7/CXCR6/CCL2/RAC2/KLRK1	27
BP	GO:0002683	negative regulation of immune system process	32/362	434/18723	9.91953e-11	1.77758e-08	1.38665e-08	HLA-E/IL20RB/LGALS7B/NME1/TSC22D3/SERPINB9/TSPAN6/MDK/JAK3/LAPTM5/AXL/IRF1/SAMSN1/PTPRC/A2M/TNFAIP3/FYN/CD74/CD96/PTPN22/COL3A1/CST7/INPP5D/CTLA4/TIGIT/TBC1D10C/IL7R/SH2D1A/ID2/CCL2/PTGER4/KLRK1	32
BP	GO:0050852	T cell receptor signaling pathway	17/362	123/18723	2.34755e-10	4.00649e-08	3.12536e-08	LAPTM5/PTPRC/FYN/CD3E/LCP2/LCK/ITK/PTPN22/PDE4B/INPP5D/CTLA4/CCR7/SH2D1A/ZAP70/CD247/TRAT1/HLA-DPB1	17
BP	GO:0052548	regulation of endopeptidase activity	31/362	432/18723	3.8554e-10	6.2808e-08	4.89949e-08	ANXA8/ANXA8L1/CSTA/DHCR24/EFNA1/MAGEA3/PERP/SERPINB5/SFN/SPINT1/SPINT2/TP63/SERPINB9/LAPTM5/S100A9/S100A8/A2M/DDX3X/FYN/SLPI/HERPUD1/LCK/NR4A1/SPOCK2/CST7/CD27/COL6A3/BIRC3/ARL6IP5/AQP1/SERPINF1	31
BP	GO:0097530	granulocyte migration	18/362	148/18723	5.87993e-10	9.16246e-08	7.14741e-08	CCL5/CXADR/S100A14/MDK/SAA1/S100A9/S100A8/CD74/ITGB2/RHOH/RARRES2/PDE4B/CCL4L1/CCL4/CCR7/CCL2/PTGER4/RAC2	18
BP	GO:2000107	negative regulation of leukocyte apoptotic process	11/362	46/18723	8.83479e-10	1.31933e-07	1.02918e-07	CCL5/EFNA1/TSC22D3/JAK3/AXL/HCLS1/CD74/CD27/DOCK8/IL7R/CCR7	11
BP	GO:0008544	epidermis development	26/362	324/18723	1.01511e-09	1.45526e-07	1.13521e-07	CDH3/CERS3/COL17A1/CSTA/DSP/ESRP1/FABP5/GJB5/GRHL2/IRF6/KLK5/KRT14/KRT15/KRT16/KRT17/KRT5/LAMA3/LAMB3/LAMC2/PPL/PTHLH/SFN/TP63/ZFP36/TRIM16/TXNIP	26
BP	GO:0071621	granulocyte chemotaxis	16/362	125/18723	2.52397e-09	3.47919e-07	2.71403e-07	CCL5/CXADR/S100A14/MDK/SAA1/S100A9/S100A8/CD74/ITGB2/RARRES2/PDE4B/CCL4L1/CCL4/CCR7/CCL2/RAC2	16
BP	GO:0032496	response to lipopolysaccharide	26/362	343/18723	3.39172e-09	4.50219e-07	3.51205e-07	CCL5/CLDN1/GJB2/GJB6/JUND/S100A14/VIM/ZFP36/AXL/S100A9/S100A8/TNFAIP3/SLPI/TNFRSF1B/NR4A1/CD96/PTPN22/PDE4B/GGT5/IL10RA/SPARC/CCR7/CD6/DCN/CCL2/PTGER4	26
BP	GO:0010951	negative regulation of endopeptidase activity	22/362	252/18723	4.33456e-09	5.45425e-07	4.25472e-07	ANXA8/ANXA8L1/CSTA/DHCR24/MAGEA3/SERPINB5/SFN/SPINT1/SPINT2/SERPINB9/A2M/DDX3X/SLPI/HERPUD1/NR4A1/SPOCK2/CST7/CD27/COL6A3/BIRC3/AQP1/SERPINF1	22
BP	GO:0030595	leukocyte chemotaxis	21/362	230/18723	4.41331e-09	5.45425e-07	4.25472e-07	CCL5/CXADR/S100A14/MDK/CXCR4/SAA1/S100A9/S100A8/CD74/GPR183/ITGB2/RARRES2/CORO1A/PDE4B/S1PR1/CCL4L1/CCL4/CCR7/CCL2/RAC2/KLRK1	21
BP	GO:2000106	regulation of leukocyte apoptotic process	13/362	81/18723	4.88351e-09	5.83417e-07	4.55109e-07	CCL5/EFNA1/TSC22D3/JAK3/AXL/HCAR2/HCLS1/CD3G/CD74/CD27/DOCK8/IL7R/CCR7	13
BP	GO:1902105	regulation of leukocyte differentiation	23/362	279/18723	5.76094e-09	6.66039e-07	5.19561e-07	NME1/MDK/JAK3/AXL/CA2/IRF1/PTPRC/CD2/HCLS1/CD74/RHOH/ZFP36L2/PRDM1/INPP5D/CD27/CTLA4/SASH3/IL7R/EVI2B/ZAP70/CD4/ZBTB16/ID2	23
BP	GO:0045619	regulation of lymphocyte differentiation	18/362	174/18723	8.10326e-09	9.07565e-07	7.07969e-07	MDK/JAK3/AXL/IRF1/PTPRC/CD2/CD74/RHOH/ZFP36L2/PRDM1/INPP5D/CD27/CTLA4/SASH3/IL7R/ZAP70/ZBTB16/ID2	18
BP	GO:0010466	negative regulation of peptidase activity	22/362	262/18723	8.88134e-09	9.64567e-07	7.52435e-07	ANXA8/ANXA8L1/CSTA/DHCR24/MAGEA3/SERPINB5/SFN/SPINT1/SPINT2/SERPINB9/A2M/DDX3X/SLPI/HERPUD1/NR4A1/SPOCK2/CST7/CD27/COL6A3/BIRC3/AQP1/SERPINF1	22
BP	GO:0046651	lymphocyte proliferation	23/362	288/18723	1.05167e-08	1.10858e-06	8.64775e-07	CCL5/HLA-E/IL20RB/LGALS7B/JAK3/IRF1/PTPRC/FYN/CD3E/CD74/TNFRSF1B/GPR183/PTPN22/CORO1A/INPP5D/CTLA4/SASH3/DOCK8/IL7R/ZAP70/CD6/HLA-DPB1/RAC2	23
BP	GO:0002237	response to molecule of bacterial origin	26/362	363/18723	1.10026e-08	1.12666e-06	8.78881e-07	CCL5/CLDN1/GJB2/GJB6/JUND/S100A14/VIM/ZFP36/AXL/S100A9/S100A8/TNFAIP3/SLPI/TNFRSF1B/NR4A1/CD96/PTPN22/PDE4B/GGT5/IL10RA/SPARC/CCR7/CD6/DCN/CCL2/PTGER4	26
BP	GO:0030593	neutrophil chemotaxis	14/362	103/18723	1.15341e-08	1.1362e-06	8.86325e-07	CCL5/CXADR/MDK/SAA1/S100A9/S100A8/CD74/ITGB2/PDE4B/CCL4L1/CCL4/CCR7/CCL2/RAC2	14
BP	GO:0042098	T cell proliferation	19/362	199/18723	1.17298e-08	1.1362e-06	8.86325e-07	CCL5/HLA-E/IL20RB/LGALS7B/JAK3/IRF1/PTPRC/FYN/CD3E/TNFRSF1B/PTPN22/CORO1A/CTLA4/SASH3/DOCK8/ZAP70/CD6/HLA-DPB1/RAC2	19
BP	GO:0032943	mononuclear cell proliferation	23/362	291/18723	1.27827e-08	1.20561e-06	9.40467e-07	CCL5/HLA-E/IL20RB/LGALS7B/JAK3/IRF1/PTPRC/FYN/CD3E/CD74/TNFRSF1B/GPR183/PTPN22/CORO1A/INPP5D/CTLA4/SASH3/DOCK8/IL7R/ZAP70/CD6/HLA-DPB1/RAC2	23
BP	GO:0070663	regulation of leukocyte proliferation	21/362	245/18723	1.35577e-08	1.24591e-06	9.71907e-07	CCL5/HLA-E/IL20RB/LGALS7B/JAK3/IRF1/PTPRC/TNFAIP3/CD3E/CD74/TNFRSF1B/GPR183/PTPN22/CORO1A/INPP5D/CTLA4/SASH3/ZAP70/CD6/HLA-DPB1/RAC2	21
BP	GO:1990266	neutrophil migration	15/362	122/18723	1.39642e-08	1.25119e-06	9.76022e-07	CCL5/CXADR/MDK/SAA1/S100A9/S100A8/CD74/ITGB2/RHOH/PDE4B/CCL4L1/CCL4/CCR7/CCL2/RAC2	15
BP	GO:0070661	leukocyte proliferation	24/362	318/18723	1.50516e-08	1.31573e-06	1.02637e-06	CCL5/HLA-E/IL20RB/LGALS7B/JAK3/IRF1/PTPRC/TNFAIP3/FYN/CD3E/CD74/TNFRSF1B/GPR183/PTPN22/CORO1A/INPP5D/CTLA4/SASH3/DOCK8/IL7R/ZAP70/CD6/HLA-DPB1/RAC2	24
BP	GO:0050670	regulation of lymphocyte proliferation	20/362	225/18723	1.63525e-08	1.39541e-06	1.08852e-06	CCL5/HLA-E/IL20RB/LGALS7B/JAK3/IRF1/PTPRC/CD3E/CD74/TNFRSF1B/GPR183/PTPN22/CORO1A/INPP5D/CTLA4/SASH3/ZAP70/CD6/HLA-DPB1/RAC2	20
BP	GO:0032944	regulation of mononuclear cell proliferation	20/362	227/18723	1.89938e-08	1.58311e-06	1.23494e-06	CCL5/HLA-E/IL20RB/LGALS7B/JAK3/IRF1/PTPRC/CD3E/CD74/TNFRSF1B/GPR183/PTPN22/CORO1A/INPP5D/CTLA4/SASH3/ZAP70/CD6/HLA-DPB1/RAC2	20
BP	GO:0034113	heterotypic cell-cell adhesion	11/362	61/18723	2.1364e-08	1.74019e-06	1.35748e-06	CXADR/DSC2/DSP/JUP/PERP/DSG2/PTPRC/CD2/LCK/ITGB2/MYADM	11
BP	GO:0002695	negative regulation of leukocyte activation	18/362	187/18723	2.51882e-08	2.0061e-06	1.56491e-06	IL20RB/LGALS7B/MDK/JAK3/LAPTM5/AXL/IRF1/SAMSN1/PTPRC/TNFAIP3/CD74/PTPN22/CST7/INPP5D/CTLA4/TIGIT/TBC1D10C/ID2	18
BP	GO:0051346	negative regulation of hydrolase activity	26/362	379/18723	2.65203e-08	2.06628e-06	1.61185e-06	ANXA8/ANXA8L1/CSTA/DHCR24/F11R/MAGEA3/SERPINB5/SFN/SPINT1/SPINT2/SERPINB9/A2M/DDX3X/SLPI/HERPUD1/NR4A1/SPOCK2/CST7/CD27/GZMA/COL6A3/RGS2/BIRC3/AQP1/SERPINF1/KLRK1	26
BP	GO:0042129	regulation of T cell proliferation	17/362	171/18723	3.83322e-08	2.92304e-06	2.28019e-06	CCL5/HLA-E/IL20RB/LGALS7B/JAK3/IRF1/PTPRC/CD3E/TNFRSF1B/PTPN22/CORO1A/CTLA4/SASH3/ZAP70/CD6/HLA-DPB1/RAC2	17
BP	GO:0070233	negative regulation of T cell apoptotic process	7/362	19/18723	3.93267e-08	2.9364e-06	2.29061e-06	CCL5/EFNA1/TSC22D3/JAK3/CD27/DOCK8/IL7R	7
BP	GO:0045104	intermediate filament cytoskeleton organization	10/362	51/18723	4.07254e-08	2.97877e-06	2.32367e-06	DSP/KRT14/KRT16/KRT17/KRT18/KRT6C/NEFL/PKP1/PPL/VIM	10
BP	GO:0045103	intermediate filament-based process	10/362	52/18723	4.95634e-08	3.5527e-06	2.77137e-06	DSP/KRT14/KRT16/KRT17/KRT18/KRT6C/NEFL/PKP1/PPL/VIM	10
BP	GO:1903706	regulation of hemopoiesis	25/362	367/18723	5.67529e-08	3.98828e-06	3.11116e-06	NME1/MDK/JAK3/ZFP36/AXL/CA2/IRF1/PTPRC/CD2/HCLS1/CD74/ETS1/RHOH/ZFP36L2/PRDM1/INPP5D/CD27/CTLA4/SASH3/IL7R/EVI2B/ZAP70/CD4/ZBTB16/ID2	25
BP	GO:0042060	wound healing	27/362	422/18723	6.02734e-08	4.15423e-06	3.24061e-06	ANXA8/CDH3/CLDN1/CLDN4/DDR1/DSP/ENTPD1/F11R/KRT6A/PPL/SDC1/CXCR4/SAA1/AXL/S100A8/ANXA6/TNFAIP3/LCK/CYP4F11/ETS1/PDGFRB/COL3A1/SPARC/DCN/FN1/FERMT3/MYL9	27
BP	GO:0051250	negative regulation of lymphocyte activation	16/362	157/18723	6.82853e-08	4.44972e-06	3.47111e-06	IL20RB/LGALS7B/MDK/JAK3/LAPTM5/AXL/IRF1/SAMSN1/TNFAIP3/CD74/PTPN22/INPP5D/CTLA4/TIGIT/TBC1D10C/ID2	16
BP	GO:1902107	positive regulation of leukocyte differentiation	16/362	157/18723	6.82853e-08	4.44972e-06	3.47111e-06	MDK/AXL/CA2/PTPRC/HCLS1/CD74/RHOH/INPP5D/CD27/SASH3/IL7R/EVI2B/ZAP70/CD4/ZBTB16/ID2	16
BP	GO:1903708	positive regulation of hemopoiesis	16/362	157/18723	6.82853e-08	4.44972e-06	3.47111e-06	MDK/AXL/CA2/PTPRC/HCLS1/CD74/RHOH/INPP5D/CD27/SASH3/IL7R/EVI2B/ZAP70/CD4/ZBTB16/ID2	16
BP	GO:0070229	negative regulation of lymphocyte apoptotic process	8/362	30/18723	7.29696e-08	4.67005e-06	3.64299e-06	CCL5/EFNA1/TSC22D3/JAK3/CD74/CD27/DOCK8/IL7R	8
BP	GO:0030216	keratinocyte differentiation	15/362	139/18723	8.22579e-08	5.17215e-06	4.03467e-06	CDH3/CERS3/CSTA/DSP/GRHL2/IRF6/KLK5/KRT16/KRT17/PPL/SFN/TP63/ZFP36/TRIM16/TXNIP	15
BP	GO:0030198	extracellular matrix organization	22/362	301/18723	1.06837e-07	6.60179e-06	5.1499e-06	ADAMTS4/COL17A1/DDR1/KLK5/LAMB3/SERPINB5/SPINT1/SPINT2/ELF3/LCP1/TNFRSF1B/ETS1/COL3A1/SPOCK2/ENG/COL1A2/MFAP4/RGCC/CRISPLD2/AEBP1/PBXIP1/CTSK	22
BP	GO:0043062	extracellular structure organization	22/362	302/18723	1.13222e-07	6.87778e-06	5.36519e-06	ADAMTS4/COL17A1/DDR1/KLK5/LAMB3/SERPINB5/SPINT1/SPINT2/ELF3/LCP1/TNFRSF1B/ETS1/COL3A1/SPOCK2/ENG/COL1A2/MFAP4/RGCC/CRISPLD2/AEBP1/PBXIP1/CTSK	22
BP	GO:0045061	thymic T cell selection	7/362	22/18723	1.26607e-07	7.46543e-06	5.8236e-06	PTPRC/CD3E/CD3G/CD3D/CD74/CCR7/ZAP70	7
BP	GO:0045229	external encapsulating structure organization	22/362	304/18723	1.27062e-07	7.46543e-06	5.8236e-06	ADAMTS4/COL17A1/DDR1/KLK5/LAMB3/SERPINB5/SPINT1/SPINT2/ELF3/LCP1/TNFRSF1B/ETS1/COL3A1/SPOCK2/ENG/COL1A2/MFAP4/RGCC/CRISPLD2/AEBP1/PBXIP1/CTSK	22
BP	GO:0045059	positive thymic T cell selection	6/362	14/18723	1.32058e-07	7.62251e-06	5.94613e-06	PTPRC/CD3E/CD3G/CD3D/CD74/ZAP70	6
BP	GO:0071887	leukocyte apoptotic process	13/362	106/18723	1.33989e-07	7.62251e-06	5.94613e-06	CCL5/EFNA1/TSC22D3/JAK3/AXL/HCAR2/HCLS1/CD3G/CD74/CD27/DOCK8/IL7R/CCR7	13
BP	GO:0050866	negative regulation of cell activation	18/362	210/18723	1.49297e-07	8.36061e-06	6.5219e-06	IL20RB/LGALS7B/MDK/JAK3/LAPTM5/AXL/IRF1/SAMSN1/PTPRC/TNFAIP3/CD74/PTPN22/CST7/INPP5D/CTLA4/TIGIT/TBC1D10C/ID2	18
BP	GO:2000116	regulation of cysteine-type endopeptidase activity	19/362	235/18723	1.68807e-07	9.30775e-06	7.26075e-06	DHCR24/MAGEA3/PERP/SFN/TP63/SERPINB9/LAPTM5/S100A9/S100A8/DDX3X/FYN/HERPUD1/LCK/NR4A1/CST7/CD27/BIRC3/ARL6IP5/AQP1	19
BP	GO:0009612	response to mechanical stimulus	18/362	216/18723	2.27955e-07	1.23787e-05	9.65628e-06	F11R/JUND/JUP/PPL/SLC2A1/MDK/CXCR4/IRF1/FYN/ETS1/COL3A1/ENG/FOSB/DCN/AQP1/TXNIP/PTGER4/BTG2	18
BP	GO:0097529	myeloid leukocyte migration	18/362	220/18723	2.99725e-07	1.6033e-05	1.2507e-05	CCL5/CXADR/S100A14/MDK/SAA1/S100A9/S100A8/CD74/ITGB2/RHOH/RARRES2/PDE4B/CCL4L1/CCL4/CCR7/CCL2/PTGER4/RAC2	18
BP	GO:0060706	cell differentiation involved in embryonic placenta development	7/362	25/18723	3.39445e-07	1.78907e-05	1.39561e-05	GJB5/GRHL2/KRT19/KRT8/SOX15/SPINT2/PRDM1	7
BP	GO:0006692	prostanoid metabolic process	9/362	49/18723	3.55081e-07	1.81801e-05	1.41819e-05	AKR1C1/AKR1C2/CBR1/CYP2S1/FABP5/PTGR1/GSTA1/GSTM1/CD74	9
BP	GO:0006693	prostaglandin metabolic process	9/362	49/18723	3.55081e-07	1.81801e-05	1.41819e-05	AKR1C1/AKR1C2/CBR1/CYP2S1/FABP5/PTGR1/GSTA1/GSTM1/CD74	9
BP	GO:0046631	alpha-beta T cell activation	15/362	156/18723	3.76803e-07	1.90206e-05	1.48375e-05	HLA-E/LGALS7B/JAK3/IRF1/PTPRC/CD3E/GPR183/ITK/PTPN22/PRDM1/SASH3/BATF/ZAP70/ZBTB16/PTGER4	15
BP	GO:0045861	negative regulation of proteolysis	23/362	351/18723	3.87741e-07	1.93009e-05	1.50561e-05	ANXA8/ANXA8L1/CSTA/DHCR24/EFNA1/MAGEA3/SERPINB5/SFN/SPINT1/SPINT2/SERPINB9/A2M/DDX3X/SLPI/HERPUD1/NR4A1/SPOCK2/CST7/CD27/COL6A3/BIRC3/AQP1/SERPINF1	23
BP	GO:0098742	cell-cell adhesion via plasma-membrane adhesion molecules	20/362	273/18723	3.93463e-07	1.93174e-05	1.5069e-05	CDH1/CDH13/CDH3/CLDN1/CLDN4/CLDN7/CXADR/DSC2/DSC3/DSG3/EPCAM/LGALS7B/MPZL2/PTPRF/DSG2/ITGB2/MYADM/SELL/CD6/SPARCL1	20
BP	GO:0045058	T cell selection	9/362	50/18723	4.25714e-07	2.06184e-05	1.60839e-05	PTPRC/CD3E/CD3G/CD3D/CD74/CCR7/BATF/ZAP70/CD4	9
BP	GO:0019221	cytokine-mediated signaling pathway	27/362	472/18723	5.63726e-07	2.69386e-05	2.10141e-05	CCL5/IFI27/IFITM2/IL20RB/KRT18/KRT8/TMSB4X/JAK3/CXCR4/LAPTM5/AXL/IRF1/IL2RG/PTPRC/TNFAIP3/CD74/TNFRSF1B/STAT4/IL10RA/CCL4L1/CCL4/IL7R/CCR7/BIRC3/CD4/CXCR6/CCL2	27
BP	GO:0002934	desmosome organization	5/362	10/18723	6.11632e-07	2.88433e-05	2.24999e-05	DSP/JUP/PERP/PKP3/DSG2	5
BP	GO:0031589	cell-substrate adhesion	23/362	363/18723	6.97364e-07	3.24591e-05	2.53206e-05	CDH13/COL17A1/DDR1/EFNA1/ITGA6/ITGB4/JUP/LAMB3/LYPD3/TACSTD2/MDK/AXL/CD3E/CD96/ITGB2/COL3A1/SPOCK2/CORO1A/MYADM/CCR7/FN1/FERMT3/RAC2	23
BP	GO:0006690	icosanoid metabolic process	13/362	123/18723	7.69548e-07	3.53597e-05	2.75833e-05	AKR1C1/AKR1C2/CBR1/CYP2S1/FABP5/PTGR1/CYP4F3/GSTA1/GSTM1/CD74/CYP4F11/ALOX5AP/GGT5	13
BP	GO:0001890	placenta development	14/362	144/18723	8.07305e-07	3.62598e-05	2.82853e-05	GJB2/GJB3/GJB5/GRHL2/ITGB8/JUNB/KRT19/KRT8/SOX15/SPINT1/SPINT2/SPP1/PRDM1/DCN	14
BP	GO:2000117	negative regulation of cysteine-type endopeptidase activity	11/362	86/18723	8.12096e-07	3.62598e-05	2.82853e-05	DHCR24/MAGEA3/SFN/SERPINB9/DDX3X/HERPUD1/NR4A1/CST7/CD27/BIRC3/AQP1	11
BP	GO:0048545	response to steroid hormone	22/362	339/18723	8.19487e-07	3.62598e-05	2.82853e-05	ALDH3A1/CLDN1/CLDN4/GJB2/IDH1/NEFL/SDC1/TP63/MDK/ZFP36/ANXA3/CA2/SPP1/ZFP36L2/ENG/NR4A3/FOSB/SPARC/LBH/AQP1/TXNIP/SERPINF1	22
BP	GO:0070228	regulation of lymphocyte apoptotic process	9/362	54/18723	8.44126e-07	3.68945e-05	2.87805e-05	CCL5/EFNA1/TSC22D3/JAK3/CD3G/CD74/CD27/DOCK8/IL7R	9
BP	GO:0048608	reproductive structure development	25/362	424/18723	8.62551e-07	3.72456e-05	2.90544e-05	DHCR24/GJB2/GJB3/GJB5/GRHL2/IDH1/ITGB8/JUNB/KRT19/KRT8/SDC1/SERPINB5/SOX15/SPINT1/SPINT2/TFAP2C/TP63/AXL/ARID5B/SPP1/PDGFRB/PRDM1/DCN/CRIP1/SERPINF1	25
BP	GO:0045580	regulation of T cell differentiation	14/362	146/18723	9.54518e-07	4.07261e-05	3.17694e-05	MDK/JAK3/IRF1/PTPRC/CD2/CD74/RHOH/PRDM1/CD27/CTLA4/SASH3/IL7R/ZAP70/ZBTB16	14
BP	GO:0061458	reproductive system development	25/362	427/18723	9.80971e-07	4.13623e-05	3.22657e-05	DHCR24/GJB2/GJB3/GJB5/GRHL2/IDH1/ITGB8/JUNB/KRT19/KRT8/SDC1/SERPINB5/SOX15/SPINT1/SPINT2/TFAP2C/TP63/AXL/ARID5B/SPP1/PDGFRB/PRDM1/DCN/CRIP1/SERPINF1	25
BP	GO:0045060	negative thymic T cell selection	5/362	11/18723	1.10354e-06	4.59894e-05	3.58752e-05	PTPRC/CD3E/CD74/CCR7/ZAP70	5
BP	GO:1901654	response to ketone	16/362	194/18723	1.23289e-06	5.07894e-05	3.96196e-05	AKR1C2/CLDN1/CLDN4/GJB2/NEFL/NME1/NQO1/SPP1/FOSB/GNG2/CCR7/MAP4K1/AQP1/TXNIP/PTGER4/SERPINF1	16
BP	GO:0071674	mononuclear cell migration	16/362	196/18723	1.41222e-06	5.75157e-05	4.48666e-05	CCL5/F11R/S100A14/MDK/CXCR4/SAA1/GPR183/RARRES2/S1PR1/CCL4L1/CCL4/DOCK8/CCR7/ZAP70/CCL2/KLRK1	16
BP	GO:0001819	positive regulation of cytokine production	26/362	467/18723	1.52081e-06	6.12427e-05	4.77739e-05	HLA-E/IL20RB/MDK/SAA1/LAPTM5/TRIM16/IRF1/PTPRC/DDX3X/CD2/CD3E/CD74/ITK/PTPN22/PDE4B/NR4A3/TIGIT/SASH3/LTB/CCR7/BATF/CD6/RGCC/CD4/HLA-DPB1/PTGER4	26
BP	GO:0048872	homeostasis of number of cells	19/362	272/18723	1.57399e-06	6.26798e-05	4.88949e-05	IL20RB/TSC22D3/JAK3/ZFP36/AXL/HCAR2/HCLS1/TNFAIP3/CD74/GPR183/ETS1/CORO1A/PDE4B/INPP5D/SASH3/IL7R/CCR7/LAT/ID2	19
BP	GO:0002443	leukocyte mediated immunity	25/362	440/18723	1.68773e-06	6.64706e-05	5.18521e-05	HLA-E/IL20RB/SERPINB9/JAK3/ANXA3/PTPRC/CD74/TNFRSF1B/CD96/ITGB2/CORO1A/NR4A3/INPP5D/CD27/SASH3/IL7R/PRF1/BATF/SH2D1A/GZMB/LAT/CD8A/HLA-DPB1/RAC2/KLRK1	25
BP	GO:0032609	interferon-gamma production	12/362	112/18723	1.77252e-06	6.83086e-05	5.32858e-05	IL20RB/LGALS7B/LAPTM5/AXL/CD2/CD3E/CD96/PTPN22/PDE4B/SASH3/CCR7/HLA-DPB1	12
BP	GO:0032649	regulation of interferon-gamma production	12/362	112/18723	1.77252e-06	6.83086e-05	5.32858e-05	IL20RB/LGALS7B/LAPTM5/AXL/CD2/CD3E/CD96/PTPN22/PDE4B/SASH3/CCR7/HLA-DPB1	12
BP	GO:0043383	negative T cell selection	5/362	12/18723	1.86179e-06	7.09858e-05	5.53742e-05	PTPRC/CD3E/CD74/CCR7/ZAP70	5
BP	GO:0009913	epidermal cell differentiation	16/362	202/18723	2.09991e-06	7.92219e-05	6.1799e-05	CDH3/CERS3/CSTA/DSP/ESRP1/GRHL2/IRF6/KLK5/KRT16/KRT17/PPL/SFN/TP63/ZFP36/TRIM16/TXNIP	16
BP	GO:0097305	response to alcohol	18/362	253/18723	2.28772e-06	8.54082e-05	6.66248e-05	ADH7/AKR1C2/CDH1/CLDN1/JUP/NEFL/NQO1/S100A8/FYN/CES1/FOSB/CD27/SPARC/GNG2/CCR7/RGS2/MAP4K1/PTGER4	18
BP	GO:0043616	keratinocyte proliferation	8/362	46/18723	2.48362e-06	9.17661e-05	7.15845e-05	CDH13/CDH3/IRF6/KLK8/SFN/TP63/MDK/ZFP36	8
BP	GO:0043154	negative regulation of cysteine-type endopeptidase activity involved in apoptotic process	10/362	78/18723	2.52423e-06	9.23146e-05	7.20123e-05	DHCR24/MAGEA3/SFN/SERPINB9/DDX3X/HERPUD1/NR4A1/CD27/BIRC3/AQP1	10
BP	GO:0033559	unsaturated fatty acid metabolic process	12/362	116/18723	2.57569e-06	9.32451e-05	7.27382e-05	AKR1C1/AKR1C2/CBR1/CYP2S1/FABP5/SCD/PTGR1/CYP4F3/GSTA1/GSTM1/CD74/CYP4F11	12
BP	GO:0050671	positive regulation of lymphocyte proliferation	13/362	137/18723	2.62644e-06	9.41316e-05	7.34298e-05	CCL5/HLA-E/JAK3/PTPRC/CD3E/CD74/GPR183/PTPN22/CORO1A/SASH3/ZAP70/CD6/HLA-DPB1	13
BP	GO:0090130	tissue migration	22/362	365/18723	2.77345e-06	9.72109e-05	7.58318e-05	CDH13/EFNA1/FGFBP1/GRHL2/JUP/KRT16/PFN2/RAB25/S100A2/TACSTD2/TMSB4X/ANXA3/ZEB2/NR4A1/ETS1/SPARC/EVL/DCN/RGCC/ACTA2/MAPRE2/SERPINF1	22
BP	GO:0032623	interleukin-2 production	9/362	62/18723	2.81052e-06	9.72109e-05	7.58318e-05	IL20RB/ZFP36/LAPTM5/PTPRC/TNFAIP3/CD3E/PDE4B/SASH3/CD4	9
BP	GO:0032663	regulation of interleukin-2 production	9/362	62/18723	2.81052e-06	9.72109e-05	7.58318e-05	IL20RB/ZFP36/LAPTM5/PTPRC/TNFAIP3/CD3E/PDE4B/SASH3/CD4	9
BP	GO:0072676	lymphocyte migration	12/362	117/18723	2.82085e-06	9.72109e-05	7.58318e-05	CCL5/F11R/SAA1/GPR183/S1PR1/CCL4L1/CCL4/DOCK8/CCR7/ZAP70/CCL2/KLRK1	12
BP	GO:0032946	positive regulation of mononuclear cell proliferation	13/362	138/18723	2.84971e-06	9.727e-05	7.58779e-05	CCL5/HLA-E/JAK3/PTPRC/CD3E/CD74/GPR183/PTPN22/CORO1A/SASH3/ZAP70/CD6/HLA-DPB1	13
BP	GO:0070486	leukocyte aggregation	5/362	13/18723	2.97747e-06	0.000100672	7.85318e-05	S100A9/S100A8/NR4A3/ZAP70/RAC2	5
BP	GO:0032970	regulation of actin filament-based process	23/362	397/18723	3.19928e-06	0.000106625	8.31755e-05	DSC2/DSP/F11R/JUP/PFN2/TACSTD2/TMSB4X/DSG2/MDK/HCLS1/ARHGDIB/GMFG/PDGFRB/RHOH/CORO1A/PDE4B/S1PR1/MYADM/CCR7/EVL/RGCC/PTGER4/RAC2	23
BP	GO:0050869	negative regulation of B cell activation	7/362	34/18723	3.27012e-06	0.000106625	8.31755e-05	LAPTM5/SAMSN1/TNFAIP3/INPP5D/CTLA4/TBC1D10C/ID2	7
BP	GO:0070232	regulation of T cell apoptotic process	7/362	34/18723	3.27012e-06	0.000106625	8.31755e-05	CCL5/EFNA1/TSC22D3/JAK3/CD27/DOCK8/IL7R	7
BP	GO:0043281	regulation of cysteine-type endopeptidase activity involved in apoptotic process	16/362	209/18723	3.27253e-06	0.000106625	8.31755e-05	DHCR24/MAGEA3/SFN/TP63/SERPINB9/LAPTM5/S100A9/S100A8/DDX3X/HERPUD1/LCK/NR4A1/CD27/BIRC3/ARL6IP5/AQP1	16
BP	GO:0050921	positive regulation of chemotaxis	13/362	141/18723	3.62387e-06	0.000117009	9.12755e-05	CCL5/CDH13/S100A14/TMSB4X/MDK/CXCR4/CD74/PDGFRB/RARRES2/S1PR1/CCL4/CCR7/RAC2	13
BP	GO:0009636	response to toxic substance	18/362	262/18723	3.74625e-06	0.00011988	9.35155e-05	CCL5/CDH1/CLDN1/GPX2/NEFL/SDC1/SLC7A8/S100A9/NQO1/GSTA1/GSTM1/CES1/AKR1B10/ALOX5AP/PDGFRB/CCL4/GLRX/GPX3	18
BP	GO:0046640	regulation of alpha-beta T cell proliferation	7/362	35/18723	4.02024e-06	0.000127509	9.94667e-05	HLA-E/LGALS7B/IRF1/PTPRC/CD3E/PTPN22/ZAP70	7
BP	GO:0042102	positive regulation of T cell proliferation	11/362	101/18723	4.075e-06	0.000128112	9.99372e-05	CCL5/HLA-E/JAK3/PTPRC/CD3E/PTPN22/CORO1A/SASH3/ZAP70/CD6/HLA-DPB1	11
BP	GO:0050851	antigen receptor-mediated signaling pathway	17/362	240/18723	4.63832e-06	0.000144554	0.000112763	LAPTM5/PTPRC/FYN/CD3E/LCP2/LCK/ITK/PTPN22/PDE4B/INPP5D/CTLA4/CCR7/SH2D1A/ZAP70/CD247/TRAT1/HLA-DPB1	17
BP	GO:0031960	response to corticosteroid	14/362	167/18723	4.72354e-06	0.000145941	0.000113845	ALDH3A1/CLDN1/GJB2/NEFL/SDC1/MDK/ZFP36/ANXA3/ZFP36L2/ENG/FOSB/SPARC/AQP1/SERPINF1	14
BP	GO:0002764	immune response-regulating signaling pathway	25/362	468/18723	5.02962e-06	0.00015407	0.000120186	IL20RB/S100A14/TSPAN6/LAPTM5/IRF1/PTPRC/DDX3X/TNFAIP3/FYN/CD3E/LCP2/LCK/ITK/PTPN22/PDE4B/NR4A3/INPP5D/CTLA4/CCR7/SH2D1A/ZAP70/CD247/BIRC3/TRAT1/HLA-DPB1	25
BP	GO:0045621	positive regulation of lymphocyte differentiation	11/362	104/18723	5.4309e-06	0.000163566	0.000127594	MDK/AXL/PTPRC/CD74/RHOH/INPP5D/CD27/SASH3/IL7R/ZAP70/ZBTB16	11
BP	GO:0046634	regulation of alpha-beta T cell activation	11/362	104/18723	5.4309e-06	0.000163566	0.000127594	HLA-E/LGALS7B/JAK3/IRF1/PTPRC/CD3E/PTPN22/PRDM1/SASH3/ZAP70/ZBTB16	11
BP	GO:0050777	negative regulation of immune response	15/362	194/18723	5.87423e-06	0.000175444	0.000136859	HLA-E/IL20RB/SERPINB9/TSPAN6/JAK3/SAMSN1/PTPRC/A2M/TNFAIP3/FYN/CD96/COL3A1/INPP5D/CTLA4/IL7R	15
BP	GO:0043368	positive T cell selection	7/362	37/18723	5.95384e-06	0.000176352	0.000137568	PTPRC/CD3E/CD3G/CD3D/CD74/BATF/ZAP70	7
BP	GO:0051384	response to glucocorticoid	13/362	148/18723	6.19532e-06	0.000182	0.000141974	ALDH3A1/CLDN1/GJB2/NEFL/SDC1/MDK/ZFP36/ANXA3/ZFP36L2/FOSB/SPARC/AQP1/SERPINF1	13
BP	GO:0045109	intermediate filament organization	6/362	25/18723	6.50458e-06	0.000188118	0.000146746	DSP/KRT14/KRT17/NEFL/PKP1/VIM	6
BP	GO:0001667	ameboidal-type cell migration	25/362	475/18723	6.50856e-06	0.000188118	0.000146746	CDH13/EFNA1/FGFBP1/ITGB4/JUP/KRT16/PFN2/RAB25/S100A2/TACSTD2/TMSB4X/ANXA3/ANXA6/ARID5B/ZEB2/ARHGDIB/NR4A1/ETS1/SPARC/EVL/DCN/RGCC/MAPRE2/FN1/SERPINF1	25
BP	GO:0022408	negative regulation of cell-cell adhesion	15/362	196/18723	6.655e-06	0.000190812	0.000148848	CDH1/EPCAM/IL20RB/LGALS7B/SPINT2/MDK/JAK3/LAPTM5/IRF1/CD74/PTPN22/CTLA4/TIGIT/MYADM/RGCC	15
BP	GO:0001776	leukocyte homeostasis	10/362	87/18723	6.88026e-06	0.000195705	0.000152665	TSC22D3/JAK3/AXL/HCAR2/TNFAIP3/CD74/GPR183/CORO1A/PDE4B/LAT	10
BP	GO:0046633	alpha-beta T cell proliferation	7/362	38/18723	7.17797e-06	0.000200993	0.000156789	HLA-E/LGALS7B/IRF1/PTPRC/CD3E/PTPN22/ZAP70	7
BP	GO:0070665	positive regulation of leukocyte proliferation	13/362	150/18723	7.17831e-06	0.000200993	0.000156789	CCL5/HLA-E/JAK3/PTPRC/CD3E/CD74/GPR183/PTPN22/CORO1A/SASH3/ZAP70/CD6/HLA-DPB1	13
BP	GO:0050920	regulation of chemotaxis	16/362	223/18723	7.50999e-06	0.00020865	0.000162762	CCL5/CDH13/S100A14/TMSB4X/MDK/CXCR4/CD74/GPR183/PDGFRB/RARRES2/S1PR1/CCL4/CCR7/CCL2/RAC2/KLRK1	16
BP	GO:0007162	negative regulation of cell adhesion	19/362	303/18723	7.59603e-06	0.000209417	0.000163361	CDH1/CDH13/EPCAM/IL20RB/LGALS7B/SPINT2/TACSTD2/MDK/JAK3/LAPTM5/IRF1/PTPRC/ARHGDIB/CD74/PTPN22/CTLA4/TIGIT/MYADM/RGCC	19
BP	GO:0090132	epithelium migration	21/362	360/18723	7.74306e-06	0.000211841	0.000165252	CDH13/EFNA1/FGFBP1/GRHL2/JUP/KRT16/PFN2/RAB25/S100A2/TACSTD2/TMSB4X/ANXA3/ZEB2/NR4A1/ETS1/SPARC/EVL/DCN/RGCC/MAPRE2/SERPINF1	21
BP	GO:0045216	cell-cell junction organization	15/362	200/18723	8.49904e-06	0.000230762	0.000180012	CDH1/CLDN1/CLDN4/CLDN7/CXADR/DSP/F11R/GJB2/GJB6/GRHL2/JUP/PERP/PKP1/PKP3/DSG2	15
BP	GO:0042113	B cell activation	20/362	334/18723	8.68983e-06	0.000234168	0.000182669	JAK3/LAPTM5/SAMSN1/PTPRC/KLF6/ITM2A/TNFAIP3/CD74/GPR183/SH3KBP1/ZFP36L2/INPP5D/CD27/CTLA4/TBC1D10C/SASH3/IL7R/BATF/ZAP70/ID2	20
BP	GO:0034109	homotypic cell-cell adhesion	10/362	90/18723	9.34618e-06	0.000249975	0.000195	CCL5/CXADR/DSC2/DSP/F11R/JUP/DSG2/FN1/FERMT3/MYL9	10
BP	GO:0070227	lymphocyte apoptotic process	9/362	72/18723	9.94989e-06	0.000264151	0.000206058	CCL5/EFNA1/TSC22D3/JAK3/CD3G/CD74/CD27/DOCK8/IL7R	9
BP	GO:0032103	positive regulation of response to external stimulus	23/362	427/18723	1.05623e-05	0.000278347	0.000217131	CCL5/CDH13/HLA-E/KLK5/S100A14/TMSB4X/MDK/CXCR4/S100A9/S100A8/FYN/CD74/ETS1/ALOX5AP/PDGFRB/RARRES2/S1PR1/CCL4/CCR7/SH2D1A/PTGER4/RAC2/KLRK1	23
BP	GO:0033077	T cell differentiation in thymus	9/362	75/18723	1.39538e-05	0.00036504	0.000284759	PTPRC/CD3E/CD3G/CD3D/CD74/ZFP36L2/IL7R/CCR7/ZAP70	9
BP	GO:0002253	activation of immune response	21/362	375/18723	1.43652e-05	0.00037308	0.00029103	LAPTM5/PTPRC/A2M/FYN/CD3E/LCP2/LCK/ITK/PTPN22/PDE4B/NR4A3/INPP5D/CTLA4/MFAP4/CCR7/SH2D1A/ZAP70/CD247/RGCC/TRAT1/HLA-DPB1	21
BP	GO:0002429	immune response-activating cell surface receptor signaling pathway	18/362	291/18723	1.58492e-05	0.000405739	0.000316507	LAPTM5/PTPRC/FYN/CD3E/LCP2/LCK/ITK/PTPN22/PDE4B/NR4A3/INPP5D/CTLA4/CCR7/SH2D1A/ZAP70/CD247/TRAT1/HLA-DPB1	18
BP	GO:0002757	immune response-activating signal transduction	18/362	291/18723	1.58492e-05	0.000405739	0.000316507	LAPTM5/PTPRC/FYN/CD3E/LCP2/LCK/ITK/PTPN22/PDE4B/NR4A3/INPP5D/CTLA4/CCR7/SH2D1A/ZAP70/CD247/TRAT1/HLA-DPB1	18
BP	GO:0010631	epithelial cell migration	20/362	357/18723	2.28396e-05	0.000580547	0.000452871	CDH13/EFNA1/FGFBP1/JUP/KRT16/PFN2/RAB25/S100A2/TACSTD2/TMSB4X/ANXA3/ZEB2/NR4A1/ETS1/SPARC/EVL/DCN/RGCC/MAPRE2/SERPINF1	20
BP	GO:0035747	natural killer cell chemotaxis	4/362	10/18723	2.63242e-05	0.000664407	0.000518287	CCL5/CCL4/CCL2/KLRK1	4
BP	GO:0001892	embryonic placenta development	9/362	82/18723	2.89155e-05	0.000724709	0.000565327	GJB5/GRHL2/JUNB/KRT19/KRT8/SOX15/SPINT1/SPINT2/PRDM1	9
BP	GO:0050850	positive regulation of calcium-mediated signaling	6/362	32/18723	2.9689e-05	0.000738925	0.000576417	CDH13/CD3E/CCL4/ZAP70/TRAT1/CD4	6
BP	GO:0002274	myeloid leukocyte activation	15/362	223/18723	3.08435e-05	0.000762366	0.000594703	CCL5/ITGB8/JUND/ANXA3/PTPRC/CD2/LCP2/CD74/ITGB2/RHOH/NR4A3/CST7/BATF/LAT/RAC2	15
BP	GO:0031099	regeneration	14/362	198/18723	3.2703e-05	0.00079733	0.000621977	CLDN1/KLF5/KLK8/NEFL/PTPRF/SOX15/MDK/ANXA3/AXL/KLK6/LCP1/SPP1/NR4A3/NNMT	14
BP	GO:0050864	regulation of B cell activation	14/362	198/18723	3.2703e-05	0.00079733	0.000621977	LAPTM5/SAMSN1/PTPRC/TNFAIP3/CD74/GPR183/SH3KBP1/ZFP36L2/INPP5D/CD27/CTLA4/TBC1D10C/SASH3/ID2	14
BP	GO:0002697	regulation of immune effector process	19/362	339/18723	3.63049e-05	0.000879167	0.000685816	HLA-E/IL20RB/KLK5/SERPINB9/JAK3/LAPTM5/PTPRC/A2M/CD74/TNFRSF1B/CD96/PTPN22/ITGB2/NR4A3/SASH3/IL7R/SH2D1A/RAC2/KLRK1	19
BP	GO:0043589	skin morphogenesis	4/362	11/18723	4.07359e-05	0.00097985	0.000764357	ITGA6/ITGB4/TP63/COL1A2	4
BP	GO:0046641	positive regulation of alpha-beta T cell proliferation	5/362	21/18723	4.14402e-05	0.000990144	0.000772386	HLA-E/PTPRC/CD3E/PTPN22/ZAP70	5
BP	GO:0002768	immune response-regulating cell surface receptor signaling pathway	18/362	315/18723	4.52046e-05	0.00106923	0.000834083	LAPTM5/PTPRC/FYN/CD3E/LCP2/LCK/ITK/PTPN22/PDE4B/NR4A3/INPP5D/CTLA4/CCR7/SH2D1A/ZAP70/CD247/TRAT1/HLA-DPB1	18
BP	GO:0031348	negative regulation of defense response	16/362	258/18723	4.5347e-05	0.00106923	0.000834083	HLA-E/IL20RB/SERPINB9/TSPAN6/MDK/ZFP36/SAA1/PTPRC/A2M/TNFAIP3/FYN/TNFRSF1B/CD96/CST7/PTGER4/SERPINF1	16
BP	GO:0070231	T cell apoptotic process	7/362	50/18723	4.65552e-05	0.00109055	0.00085071	CCL5/EFNA1/TSC22D3/JAK3/CD27/DOCK8/IL7R	7
BP	GO:0018149	peptide cross-linking	6/362	35/18723	5.06411e-05	0.00117856	0.000919363	CSTA/DSP/COL3A1/SPOCK2/DCN/FN1	6
BP	GO:0071622	regulation of granulocyte chemotaxis	7/362	51/18723	5.30754e-05	0.00122724	0.000957339	CCL5/S100A14/MDK/CD74/RARRES2/CCR7/RAC2	7
BP	GO:0044403	biological process involved in symbiotic interaction	17/362	290/18723	5.34775e-05	0.00122861	0.000958409	CCL5/CLDN1/CXADR/F11R/IFI27/IFITM2/KRT6A/THOC3/TMPRSS4/SERPINB9/CXCR4/AXL/CD74/CCL4/SELPLG/CD4/FN1	17
BP	GO:0002449	lymphocyte mediated immunity	19/362	350/18723	5.58361e-05	0.00127463	0.000994306	HLA-E/IL20RB/SERPINB9/PTPRC/CD74/TNFRSF1B/CD96/CORO1A/INPP5D/CD27/SASH3/IL7R/PRF1/BATF/SH2D1A/GZMB/CD8A/HLA-DPB1/KLRK1	19
BP	GO:0098911	regulation of ventricular cardiac muscle cell action potential	4/362	12/18723	6.0173e-05	0.00136494	0.00106475	DSC2/DSP/JUP/DSG2	4
BP	GO:0046632	alpha-beta T cell differentiation	10/362	112/18723	6.35172e-05	0.00143173	0.00111686	JAK3/IRF1/GPR183/ITK/PRDM1/SASH3/BATF/ZAP70/ZBTB16/PTGER4	10
BP	GO:0072677	eosinophil migration	5/362	23/18723	6.63794e-05	0.00147826	0.00115315	CCL5/CCL4L1/CCL4/CCL2/PTGER4	5
BP	GO:0045582	positive regulation of T cell differentiation	9/362	91/18723	6.64061e-05	0.00147826	0.00115315	MDK/PTPRC/CD74/RHOH/CD27/SASH3/IL7R/ZAP70/ZBTB16	9
BP	GO:0050727	regulation of inflammatory response	20/362	386/18723	6.82613e-05	0.00151018	0.00117805	CCL5/HLA-E/IL20RB/TMSB4X/MDK/ZFP36/SAA1/S100A9/S100A8/PTPRC/TNFAIP3/FYN/TNFRSF1B/ETS1/ALOX5AP/CST7/CCR7/BIRC3/PTGER4/SERPINF1	20
BP	GO:0001894	tissue homeostasis	16/362	268/18723	7.1274e-05	0.00156715	0.0012225	CDH3/CLDN1/CXADR/F11R/GJB6/IL20RB/SLC2A1/CA2/TNFAIP3/SPP1/CORO1A/INPP5D/S1PR1/SASH3/CTSK/RAC2	16
BP	GO:0001818	negative regulation of cytokine production	19/362	357/18723	7.26755e-05	0.00158823	0.00123894	CDH3/IL20RB/LGALS7B/SRGN/TMSB4X/JAK3/ZFP36/LAPTM5/AXL/PTPRC/TNFAIP3/CD96/PTPN22/INPP5D/TIGIT/CCR7/RGCC/FN1/PTGER4	19
BP	GO:0061436	establishment of skin barrier	5/362	25/18723	0.000101531	0.00219774	0.0017144	CLDN1/CLDN4/KRT16/SFN/TP63	5
BP	GO:0007565	female pregnancy	13/362	193/18723	0.000102052	0.00219774	0.0017144	CLDN4/DDR1/GJB2/ITGB4/JUNB/PTHLH/SLC2A1/ARHGDIB/SPP1/ETS1/PRDM1/FOSB/RGS2	13
BP	GO:0002064	epithelial cell development	14/362	220/18723	0.000102406	0.00219774	0.0017144	CLDN1/F11R/GRHL2/KLF5/RAB25/SDC1/SFN/SPINT2/TP63/VIM/CXCR4/PRDM1/MYADM/ACTA2	14
BP	GO:1901661	quinone metabolic process	6/362	40/18723	0.000110395	0.00235509	0.00183715	AKR1C1/AKR1C2/CBR1/CYP4F3/AKR1B10/CYP4F11	6
BP	GO:0022604	regulation of cell morphogenesis	17/362	309/18723	0.000116318	0.00246676	0.00192426	BCL11A/CLDN4/F11R/TACSTD2/MDK/CXCR4/FYN/SH3KBP1/ITGB2/RHOH/CORO1A/ARHGAP15/SPARC/MYADM/FN1/CCL2/RAC2	17
BP	GO:0001771	immunological synapse formation	4/362	14/18723	0.000118007	0.00248787	0.00194073	DOCK8/PRF1/CCR7/CD6	4
BP	GO:0031424	keratinization	7/362	58/18723	0.000122765	0.00257305	0.00200717	CDH3/CERS3/KLK5/KRT16/KRT17/PPL/SFN	7
BP	GO:0050856	regulation of T cell receptor signaling pathway	6/362	41/18723	0.000127234	0.00265121	0.00206814	LAPTM5/LCK/PTPN22/CCR7/SH2D1A/TRAT1	6
BP	GO:0034612	response to tumor necrosis factor	15/362	253/18723	0.000128858	0.00265895	0.00207418	CCL5/CLDN1/KRT18/KRT8/TMSB4X/ZFP36/LAPTM5/TNFAIP3/TNFRSF1B/ZFP36L2/GGT5/CCL4L1/CCL4/BIRC3/CCL2	15
BP	GO:0002688	regulation of leukocyte chemotaxis	10/362	122/18723	0.000130462	0.00265895	0.00207418	CCL5/S100A14/MDK/CD74/RARRES2/CCL4/CCR7/CCL2/RAC2/KLRK1	10
BP	GO:0050868	negative regulation of T cell activation	10/362	122/18723	0.000130462	0.00265895	0.00207418	IL20RB/LGALS7B/MDK/JAK3/LAPTM5/IRF1/CD74/PTPN22/CTLA4/TIGIT	10
BP	GO:0050673	epithelial cell proliferation	21/362	437/18723	0.000130573	0.00265895	0.00207418	CDH13/CDH3/CLDN1/EHF/FGFBP1/IRF6/KLK8/NME1/SERPINB5/SFN/TP63/MDK/ZFP36/TNFAIP3/NR4A1/NR4A3/SPARC/RGCC/ID2/CCL2/SERPINF1	21
BP	GO:0032703	negative regulation of interleukin-2 production	5/362	27/18723	0.000149451	0.00297574	0.0023213	IL20RB/ZFP36/LAPTM5/PTPRC/TNFAIP3	5
BP	GO:0033561	regulation of water loss via skin	5/362	27/18723	0.000149451	0.00297574	0.0023213	CLDN1/CLDN4/KRT16/SFN/TP63	5
BP	GO:0071624	positive regulation of granulocyte chemotaxis	5/362	27/18723	0.000149451	0.00297574	0.0023213	S100A14/MDK/CD74/CCR7/RAC2	5
BP	GO:0098901	regulation of cardiac muscle cell action potential	5/362	27/18723	0.000149451	0.00297574	0.0023213	CXADR/DSC2/DSP/JUP/DSG2	5
BP	GO:0071356	cellular response to tumor necrosis factor	14/362	229/18723	0.000156222	0.0030877	0.00240863	CCL5/CLDN1/KRT18/KRT8/TMSB4X/ZFP36/LAPTM5/TNFAIP3/TNFRSF1B/ZFP36L2/CCL4L1/CCL4/BIRC3/CCL2	14
BP	GO:0019058	viral life cycle	17/362	317/18723	0.000158032	0.0030877	0.00240863	CCL5/CLDN1/CXADR/F11R/IFI27/IFITM2/TMPRSS4/CXCR4/AXL/DDX3X/SLPI/CD74/SELPLG/CD4/CXCR6/CCL2/ISG20	17
BP	GO:0086069	bundle of His cell to Purkinje myocyte communication	4/362	15/18723	0.000158472	0.0030877	0.00240863	DSC2/DSP/JUP/DSG2	4
BP	GO:0050878	regulation of body fluid levels	19/362	379/18723	0.00015852	0.0030877	0.00240863	ANXA8/CLDN1/CLDN4/DDR1/ENTPD1/F11R/KRT16/NME1/SFN/TP63/SAA1/AXL/LCK/CYP4F11/COL3A1/AQP1/FN1/FERMT3/MYL9	19
BP	GO:0051701	biological process involved in interaction with host	13/362	203/18723	0.000169069	0.00327536	0.00255503	CLDN1/CXADR/F11R/IFITM2/KRT6A/THOC3/TMPRSS4/SERPINB9/CXCR4/AXL/CD74/SELPLG/CD4	13
BP	GO:0044409	entry into host	11/362	151/18723	0.000174549	0.00336335	0.00262366	CLDN1/CXADR/F11R/IFITM2/KRT6A/TMPRSS4/CXCR4/AXL/CD74/SELPLG/CD4	11
BP	GO:0071466	cellular response to xenobiotic stimulus	12/362	177/18723	0.000176367	0.00338021	0.00263682	AKR1C1/ALDH3A1/CBR1/CYP2S1/NME1/UGT1A6/CXCR4/NQO1/GSTA1/UCHL1/GSTM1/PDE4B	12
BP	GO:0031342	negative regulation of cell killing	5/362	28/18723	0.000179077	0.00341389	0.00266309	HLA-E/KRT6A/SERPINB9/PTPRC/IL7R	5
BP	GO:0016032	viral process	20/362	415/18723	0.000181183	0.00343576	0.00268015	CCL5/CLDN1/CXADR/F11R/IFI27/IFITM2/ST6GALNAC2/TMPRSS4/ZFP36/CXCR4/AXL/DDX3X/SLPI/CD74/CCL4/SELPLG/CD4/CXCR6/CCL2/ISG20	20
BP	GO:0032615	interleukin-12 production	7/362	62/18723	0.00018796	0.00352696	0.00275129	MDK/JAK3/LAPTM5/IRF1/TIGIT/LTB/CCR7	7
BP	GO:0032655	regulation of interleukin-12 production	7/362	62/18723	0.00018796	0.00352696	0.00275129	MDK/JAK3/LAPTM5/IRF1/TIGIT/LTB/CCR7	7
BP	GO:0031295	T cell costimulation	6/362	44/18723	0.000190248	0.00355129	0.00277027	FYN/CD3E/LCK/ICOS/CCR7/KLRK1	6
BP	GO:0002704	negative regulation of leukocyte mediated immunity	7/362	63/18723	0.000207993	0.0038228	0.00298207	HLA-E/IL20RB/SERPINB9/JAK3/PTPRC/CD96/IL7R	7
BP	GO:0022617	extracellular matrix disassembly	7/362	63/18723	0.000207993	0.0038228	0.00298207	ADAMTS4/DDR1/KLK5/LCP1/ETS1/PBXIP1/CTSK	7
BP	GO:0050854	regulation of antigen receptor-mediated signaling pathway	7/362	63/18723	0.000207993	0.0038228	0.00298207	LAPTM5/PTPRC/LCK/PTPN22/CCR7/SH2D1A/TRAT1	7
BP	GO:0032102	negative regulation of response to external stimulus	20/362	420/18723	0.000212104	0.00387848	0.00302551	HLA-E/IL20RB/KLK8/SERPINB9/TSPAN6/MDK/ZFP36/SAA1/PTPRC/A2M/TNFAIP3/FYN/SPP1/TNFRSF1B/CD96/CST7/CCL2/PTGER4/SERPINF1/KLRK1	20
BP	GO:0002573	myeloid leukocyte differentiation	13/362	208/18723	0.000214857	0.00390888	0.00304922	ITGB8/JUNB/NME1/CA2/HCLS1/CD74/GPR183/INPP5D/CCR7/EVI2B/BATF/CD4/ID2	13
BP	GO:0035821	modulation of process of other organism	9/362	106/18723	0.000215954	0.00390899	0.0030493	CCL5/IFI27/KRT6A/SERPINB9/S100A9/SLPI/CCL4/PRF1/CD4	9
BP	GO:0032956	regulation of actin cytoskeleton organization	18/362	358/18723	0.000226618	0.00408141	0.0031838	F11R/PFN2/TACSTD2/TMSB4X/MDK/HCLS1/ARHGDIB/GMFG/PDGFRB/RHOH/CORO1A/S1PR1/MYADM/CCR7/EVL/RGCC/PTGER4/RAC2	18
BP	GO:0048247	lymphocyte chemotaxis	7/362	64/18723	0.000229713	0.00411646	0.00321115	CCL5/SAA1/GPR183/CCL4L1/CCL4/CCL2/KLRK1	7
BP	GO:0007229	integrin-mediated signaling pathway	9/362	107/18723	0.000231843	0.00413395	0.00322479	ITGA6/ITGB4/ITGB8/LAMA3/ITGB2/COL3A1/LAT/FN1/FERMT3	9
BP	GO:0002685	regulation of leukocyte migration	13/362	210/18723	0.000235945	0.00418627	0.0032656	CCL5/S100A14/MDK/CD74/RHOH/RARRES2/CCL4/DOCK8/CCR7/CCL2/PTGER4/RAC2/KLRK1	13
BP	GO:0031294	lymphocyte costimulation	6/362	46/18723	0.00024438	0.00431457	0.00336569	FYN/CD3E/LCK/ICOS/CCR7/KLRK1	6
BP	GO:0045453	bone resorption	7/362	65/18723	0.000253224	0.00443853	0.00346239	CA2/TNFAIP3/SPP1/INPP5D/S1PR1/CTSK/RAC2	7
BP	GO:0070371	ERK1 and ERK2 cascade	17/362	330/18723	0.000253878	0.00443853	0.00346239	ARHGAP8/CCL5/PTPRC/DUSP4/CD74/GPR183/PTPN22/PDGFRB/ZFP36L2/CCL4L1/CCL4/TBC1D10C/CCR7/CD4/FN1/CCL2/PTGER4	17
BP	GO:0009410	response to xenobiotic stimulus	21/362	462/18723	0.00027829	0.00482426	0.00376329	AKR1C1/ALDH3A1/CBR1/CDH1/CDH3/CYP2S1/NME1/UGT1A6/MDK/CXCR4/NQO1/GSTA1/UCHL1/GSTM1/FYN/LCK/PDE4B/ENG/FOSB/NNMT/TXNIP	21
BP	GO:0072678	T cell migration	7/362	66/18723	0.000278634	0.00482426	0.00376329	CCL5/F11R/GPR183/S1PR1/DOCK8/ZAP70/CCL2	7
BP	GO:0030101	natural killer cell activation	8/362	88/18723	0.000302491	0.00521216	0.00406588	HLA-E/AXL/PTPRC/CD2/PTPN22/CORO1A/PRDM1/KLRK1	8
BP	GO:0046635	positive regulation of alpha-beta T cell activation	7/362	67/18723	0.000306052	0.00522389	0.00407502	HLA-E/PTPRC/CD3E/PTPN22/SASH3/ZAP70/ZBTB16	7
BP	GO:0009615	response to virus	18/362	367/18723	0.000306087	0.00522389	0.00407502	CCL5/HMGA1/IFI27/IFITM2/ITGB8/TSPAN6/CXCR4/IRF1/PTPRC/DDX3X/TNFAIP3/PTPN22/PIM2/CCL4/PRF1/BIRC3/ACTA2/ISG20	18
BP	GO:0002366	leukocyte activation involved in immune response	15/362	275/18723	0.00031798	0.00540113	0.00421329	MDK/JAK3/ANXA3/PTPRC/LCP1/ITM2A/CD74/GPR183/ITGB2/CORO1A/NR4A3/BATF/LAT/PTGER4/RAC2	15
BP	GO:0002544	chronic inflammatory response	4/362	18/18723	0.000339315	0.00573634	0.00447478	CCL5/S100A9/S100A8/TNFAIP3	4
BP	GO:0046849	bone remodeling	8/362	90/18723	0.000352817	0.0059366	0.00463099	MDK/CA2/TNFAIP3/SPP1/INPP5D/S1PR1/CTSK/RAC2	8
BP	GO:0002700	regulation of production of molecular mediator of immune response	11/362	164/18723	0.000357341	0.00595679	0.00464674	HLA-E/KLK5/JAK3/LAPTM5/PTPRC/CD74/TNFRSF1B/CD96/PTPN22/NR4A3/SASH3	11
BP	GO:0050792	regulation of viral process	11/362	164/18723	0.000357341	0.00595679	0.00464674	CCL5/IFITM2/TMPRSS4/ZFP36/CXCR4/AXL/DDX3X/SLPI/CD74/CD4/ISG20	11
BP	GO:0044706	multi-multicellular organism process	13/362	220/18723	0.000370009	0.00611949	0.00477366	CLDN4/DDR1/GJB2/ITGB4/JUNB/PTHLH/SLC2A1/ARHGDIB/SPP1/ETS1/PRDM1/FOSB/RGS2	13
BP	GO:0002263	cell activation involved in immune response	15/362	279/18723	0.000370516	0.00611949	0.00477366	MDK/JAK3/ANXA3/PTPRC/LCP1/ITM2A/CD74/GPR183/ITGB2/CORO1A/NR4A3/BATF/LAT/PTGER4/RAC2	15
BP	GO:0018108	peptidyl-tyrosine phosphorylation	18/362	375/18723	0.000396065	0.00650286	0.00507272	CBLC/CCL5/DDR1/EFNA1/JAK3/AXL/SAMSN1/PTPRC/HCLS1/FYN/CD3E/LCK/CD74/ITK/ITGB2/PDGFRB/ZAP70/CD4	18
BP	GO:0071675	regulation of mononuclear cell migration	9/362	115/18723	0.000397356	0.00650286	0.00507272	CCL5/S100A14/MDK/RARRES2/CCL4/DOCK8/CCR7/CCL2/KLRK1	9
BP	GO:0036336	dendritic cell migration	5/362	33/18723	0.000399511	0.0065084	0.00507704	CCL5/CXCR4/GPR183/DOCK8/CCR7	5
BP	GO:1903038	negative regulation of leukocyte cell-cell adhesion	10/362	141/18723	0.00042322	0.00680776	0.00531057	IL20RB/LGALS7B/MDK/JAK3/LAPTM5/IRF1/CD74/PTPN22/CTLA4/TIGIT	10
BP	GO:0048245	eosinophil chemotaxis	4/362	19/18723	0.00042328	0.00680776	0.00531057	CCL5/CCL4L1/CCL4/CCL2	4
BP	GO:1990748	cellular detoxification	9/362	116/18723	0.000423586	0.00680776	0.00531057	GPX2/S100A9/NQO1/GSTA1/GSTM1/AKR1B10/ALOX5AP/GLRX/GPX3	9
BP	GO:0060249	anatomical structure homeostasis	16/362	314/18723	0.000432026	0.00690168	0.00538383	CDH3/CLDN1/CXADR/F11R/GJB6/IL20RB/SLC2A1/CA2/TNFAIP3/SPP1/CORO1A/INPP5D/S1PR1/SASH3/CTSK/RAC2	16
BP	GO:0046850	regulation of bone remodeling	6/362	51/18723	0.00043328	0.00690168	0.00538383	MDK/CA2/TNFAIP3/SPP1/INPP5D/S1PR1	6
BP	GO:0018212	peptidyl-tyrosine modification	18/362	378/18723	0.000435285	0.00690292	0.0053848	CBLC/CCL5/DDR1/EFNA1/JAK3/AXL/SAMSN1/PTPRC/HCLS1/FYN/CD3E/LCK/CD74/ITK/ITGB2/PDGFRB/ZAP70/CD4	18
BP	GO:0002228	natural killer cell mediated immunity	7/362	71/18723	0.000438168	0.00691803	0.00539658	HLA-E/SERPINB9/CD96/CORO1A/SH2D1A/GZMB/KLRK1	7
BP	GO:0032743	positive regulation of interleukin-2 production	5/362	34/18723	0.000461039	0.00721556	0.00562868	PTPRC/CD3E/PDE4B/SASH3/CD4	5
BP	GO:0086004	regulation of cardiac muscle cell contraction	5/362	34/18723	0.000461039	0.00721556	0.00562868	DSC2/DSP/JUP/DSG2/PDE4B	5
BP	GO:0043087	regulation of GTPase activity	17/362	348/18723	0.000467852	0.00727819	0.00567754	CCL5/F11R/ITGA6/RGS1/ARHGAP9/ARHGAP15/S1PR1/CCL4L1/CCL4/TBC1D10C/DOCK8/CCR7/MAPRE2/RGS16/CCL2/PBXIP1/KLRK1	17
BP	GO:0010952	positive regulation of peptidase activity	12/362	197/18723	0.00047027	0.00727819	0.00567754	CLDN4/EFNA1/PERP/LAPTM5/S100A9/S100A8/DDX3X/FYN/LCK/PCOLCE/ARL6IP5/FN1	12
BP	GO:0002690	positive regulation of leukocyte chemotaxis	8/362	94/18723	0.000473958	0.00727819	0.00567754	CCL5/S100A14/MDK/CD74/RARRES2/CCL4/CCR7/RAC2	8
BP	GO:0033627	cell adhesion mediated by integrin	7/362	72/18723	0.000477428	0.00727819	0.00567754	CCL5/EFNA1/ITGB4/ITGB8/CD3E/ITGB2/FERMT3	7
BP	GO:0030099	myeloid cell differentiation	18/362	381/18723	0.000477824	0.00727819	0.00567754	ITGB8/JUNB/NME1/JAK3/ZFP36/CA2/PIP4K2A/HCLS1/CD74/GPR183/ETS1/INPP5D/CCR7/EVI2B/BATF/CD4/ZBTB16/ID2	18
BP	GO:0002703	regulation of leukocyte mediated immunity	13/362	226/18723	0.000478066	0.00727819	0.00567754	HLA-E/IL20RB/SERPINB9/JAK3/PTPRC/TNFRSF1B/CD96/ITGB2/SASH3/IL7R/SH2D1A/RAC2/KLRK1	13
BP	GO:0006959	humoral immune response	16/362	317/18723	0.000479256	0.00727819	0.00567754	CXCL14/HLA-E/KLK5/KRT6A/S100A9/PTPRC/A2M/SLPI/GPR183/RARRES2/MFAP4/CCR7/SH2D1A/RGCC/GNLY/CCL2	16
BP	GO:0046718	viral entry into host cell	10/362	144/18723	0.000499947	0.00756038	0.00589767	CLDN1/CXADR/F11R/IFITM2/TMPRSS4/CXCR4/AXL/CD74/SELPLG/CD4	10
BP	GO:0050848	regulation of calcium-mediated signaling	7/362	73/18723	0.000519442	0.00782219	0.00610189	CDH13/CD3E/CCL4/TBC1D10C/ZAP70/TRAT1/CD4	7
BP	GO:0006691	leukotriene metabolic process	5/362	35/18723	0.000529439	0.00790629	0.0061675	PTGR1/CYP4F3/CYP4F11/ALOX5AP/GGT5	5
BP	GO:0010837	regulation of keratinocyte proliferation	5/362	35/18723	0.000529439	0.00790629	0.0061675	CDH3/SFN/TP63/MDK/ZFP36	5
BP	GO:0002707	negative regulation of lymphocyte mediated immunity	6/362	53/18723	0.000534722	0.00795205	0.0062032	HLA-E/IL20RB/SERPINB9/PTPRC/CD96/IL7R	6
BP	GO:0002718	regulation of cytokine production involved in immune response	8/362	96/18723	0.000546079	0.00805411	0.00628281	HLA-E/JAK3/LAPTM5/CD74/TNFRSF1B/CD96/NR4A3/SASH3	8
BP	GO:1901655	cellular response to ketone	8/362	96/18723	0.000546079	0.00805411	0.00628281	AKR1C2/GJB2/SPP1/GNG2/MAP4K1/AQP1/PTGER4/SERPINF1	8
BP	GO:0007043	cell-cell junction assembly	10/362	146/18723	0.000557244	0.00815169	0.00635893	CLDN1/CLDN4/CLDN7/F11R/GJB2/GJB6/GRHL2/JUP/PKP1/PKP3	10
BP	GO:0042542	response to hydrogen peroxide	10/362	146/18723	0.000557244	0.00815169	0.00635893	SDC1/AXL/NQO1/TNFAIP3/FYN/ETS1/PDGFRB/NR4A3/AQP1/TXNIP	10
BP	GO:1990868	response to chemokine	8/362	97/18723	0.000585331	0.00848556	0.00661937	CCL5/CXCR4/CCL4L1/CCL4/DOCK8/CCR7/CXCR6/CCL2	8
BP	GO:1990869	cellular response to chemokine	8/362	97/18723	0.000585331	0.00848556	0.00661937	CCL5/CXCR4/CCL4L1/CCL4/DOCK8/CCR7/CXCR6/CCL2	8
BP	GO:0019722	calcium-mediated signaling	12/362	202/18723	0.000588146	0.00848556	0.00661937	CDH13/CXCR4/PTPRC/CD3E/CCL4/TBC1D10C/CCR7/ZAP70/LAT/TRAT1/CD4/CXCR6	12
BP	GO:0001706	endoderm formation	6/362	54/18723	0.000591906	0.00848556	0.00661937	LAMA3/LAMB3/DUSP4/ITGB2/FN1/DUSP2	6
BP	GO:0006968	cellular defense response	6/362	54/18723	0.000591906	0.00848556	0.00661937	LSP1/ITK/PRF1/SH2D1A/TRAT1/GNLY	6
BP	GO:0010632	regulation of epithelial cell migration	15/362	292/18723	0.000595886	0.00850859	0.00663734	EFNA1/FGFBP1/JUP/PFN2/RAB25/TACSTD2/TMSB4X/ANXA3/ETS1/SPARC/EVL/DCN/RGCC/MAPRE2/SERPINF1	15
BP	GO:0052126	movement in host environment	11/362	175/18723	0.000618374	0.00879466	0.00686049	CLDN1/CXADR/F11R/IFITM2/KRT6A/TMPRSS4/CXCR4/AXL/CD74/SELPLG/CD4	11
BP	GO:0002367	cytokine production involved in immune response	8/362	98/18723	0.000626831	0.00887969	0.00692683	HLA-E/JAK3/LAPTM5/CD74/TNFRSF1B/CD96/NR4A3/SASH3	8
BP	GO:0007160	cell-matrix adhesion	13/362	233/18723	0.000636862	0.00898628	0.00700997	CDH13/COL17A1/DDR1/ITGB4/JUP/LYPD3/CD3E/CD96/ITGB2/COL3A1/CCR7/FN1/FERMT3	13
BP	GO:0050728	negative regulation of inflammatory response	11/362	176/18723	0.000648449	0.00909903	0.00709793	IL20RB/MDK/ZFP36/SAA1/PTPRC/TNFAIP3/FYN/TNFRSF1B/CST7/PTGER4/SERPINF1	11
BP	GO:0010811	positive regulation of cell-substrate adhesion	9/362	123/18723	0.000649931	0.00909903	0.00709793	CDH13/ITGA6/JUP/MDK/CD3E/SPOCK2/MYADM/CCR7/FN1	9
BP	GO:0045620	negative regulation of lymphocyte differentiation	6/362	55/18723	0.000653722	0.0091165	0.00711156	MDK/JAK3/IRF1/CD74/CTLA4/ID2	6
BP	GO:2000146	negative regulation of cell motility	17/362	359/18723	0.000663855	0.00922193	0.0071938	CDH1/JUP/KRT16/PFN2/SPINT2/TACSTD2/ARHGDIB/CD74/COL3A1/ENG/EVL/DCN/RGCC/CCL2/PTGER4/SERPINF1/KLRK1	17
BP	GO:0031341	regulation of cell killing	8/362	99/18723	0.000670674	0.00928068	0.00723963	HLA-E/KRT6A/SERPINB9/PTPRC/IL7R/PRF1/SH2D1A/KLRK1	8
BP	GO:0001909	leukocyte mediated cytotoxicity	9/362	124/18723	0.000689111	0.00946274	0.00738165	HLA-E/SERPINB9/PTPRC/CORO1A/IL7R/PRF1/SH2D1A/GZMB/KLRK1	9
BP	GO:0097237	cellular response to toxic substance	9/362	124/18723	0.000689111	0.00946274	0.00738165	GPX2/S100A9/NQO1/GSTA1/GSTM1/AKR1B10/ALOX5AP/GLRX/GPX3	9
BP	GO:0070997	neuron death	17/362	361/18723	0.000706181	0.00966013	0.00753563	CCL5/DHCR24/NEFL/TP63/MDK/AXL/NR4A2/NQO1/FYN/TNFRSF1B/ITGB2/CORO1A/NR4A3/ARL6IP5/CCL2/BTG2/SERPINF1	17
BP	GO:0060713	labyrinthine layer morphogenesis	4/362	22/18723	0.000763082	0.0103982	0.00811137	GJB5/GRHL2/SPINT1/SPINT2	4
BP	GO:0001865	NK T cell differentiation	3/362	10/18723	0.000777543	0.0103982	0.00811137	ITK/PRDM1/ZBTB16	3
BP	GO:0002524	hypersensitivity	3/362	10/18723	0.000777543	0.0103982	0.00811137	HLA-E/IL20RB/CCR7	3
BP	GO:0030638	polyketide metabolic process	3/362	10/18723	0.000777543	0.0103982	0.00811137	AKR1C1/AKR1C2/AKR1B10	3
BP	GO:0030647	aminoglycoside antibiotic metabolic process	3/362	10/18723	0.000777543	0.0103982	0.00811137	AKR1C1/AKR1C2/AKR1B10	3
BP	GO:0044598	doxorubicin metabolic process	3/362	10/18723	0.000777543	0.0103982	0.00811137	AKR1C1/AKR1C2/AKR1B10	3
BP	GO:0048246	macrophage chemotaxis	5/362	38/18723	0.000780712	0.0104018	0.00811415	CCL5/MDK/SAA1/RARRES2/CCL2	5
BP	GO:0050891	multicellular organismal water homeostasis	6/362	57/18723	0.000792268	0.0105166	0.00820376	CLDN1/CLDN4/KRT16/SFN/TP63/AQP1	6
BP	GO:1902106	negative regulation of leukocyte differentiation	8/362	102/18723	0.000817235	0.010808	0.00843106	NME1/MDK/JAK3/IRF1/CD74/INPP5D/CTLA4/ID2	8
BP	GO:0014068	positive regulation of phosphatidylinositol 3-kinase signaling	7/362	79/18723	0.000837298	0.0110326	0.00860628	CCL5/HCLS1/FYN/PDGFRB/DCN/HCST/FN1	7
BP	GO:0008360	regulation of cell shape	10/362	154/18723	0.000843585	0.0110748	0.00863915	F11R/FYN/SH3KBP1/ITGB2/RHOH/CORO1A/ARHGAP15/FN1/CCL2/RAC2	10
BP	GO:0051271	negative regulation of cellular component movement	17/362	367/18723	0.000847312	0.0110831	0.00864565	CDH1/JUP/KRT16/PFN2/SPINT2/TACSTD2/ARHGDIB/CD74/COL3A1/ENG/EVL/DCN/RGCC/CCL2/PTGER4/SERPINF1/KLRK1	17
BP	GO:0002763	positive regulation of myeloid leukocyte differentiation	6/362	58/18723	0.000869518	0.0112752	0.00879548	CA2/HCLS1/CD74/EVI2B/CD4/ID2	6
BP	GO:0045604	regulation of epidermal cell differentiation	6/362	58/18723	0.000869518	0.0112752	0.00879548	ESRP1/GRHL2/SFN/TP63/ZFP36/TRIM16	6
BP	GO:0045639	positive regulation of myeloid cell differentiation	8/362	103/18723	0.000871435	0.0112752	0.00879548	CA2/HCLS1/CD74/ETS1/INPP5D/EVI2B/CD4/ID2	8
BP	GO:1903115	regulation of actin filament-based movement	5/362	39/18723	0.000881497	0.0113236	0.00883327	DSC2/DSP/JUP/DSG2/PDE4B	5
BP	GO:2000249	regulation of actin cytoskeleton reorganization	5/362	39/18723	0.000881497	0.0113236	0.00883327	F11R/MDK/HCLS1/ARHGDIB/GMFG	5
BP	GO:0002819	regulation of adaptive immune response	11/362	183/18723	0.00089495	0.0114554	0.00893604	HLA-E/IL20RB/JAK3/IRF1/SAMSN1/PTPRC/TNFAIP3/TNFRSF1B/SASH3/IL7R/CD4	11
BP	GO:0032963	collagen metabolic process	8/362	104/18723	0.000928481	0.0118423	0.00923785	VIM/KLK6/PDGFRB/ENG/COL1A2/MFAP4/RGCC/CTSK	8
BP	GO:0007568	aging	16/362	339/18723	0.000981624	0.0124757	0.00973197	ALDH3A1/CLDN1/GJB2/GJB6/HMGA1/JUND/KRT14/KRT16/TP63/NQO1/TNFRSF1B/PDGFRB/INPP5D/DCN/ID2/SERPINF1	16
BP	GO:0010038	response to metal ion	17/362	373/18723	0.00101187	0.0128146	0.00999637	CDH1/CLDN1/JUNB/JUND/KRT14/S100A16/SDC1/NQO1/CA2/S100A8/ALOX5AP/FOSB/SPARC/AQP1/TXNIP/CRIP1/SERPINF1	17
BP	GO:1903707	negative regulation of hemopoiesis	8/362	106/18723	0.00105154	0.0131602	0.010266	NME1/MDK/JAK3/IRF1/CD74/INPP5D/CTLA4/ID2	8
BP	GO:0033632	regulation of cell-cell adhesion mediated by integrin	3/362	11/18723	0.00105385	0.0131602	0.010266	CCL5/CD3E/FERMT3	3
BP	GO:0046598	positive regulation of viral entry into host cell	3/362	11/18723	0.00105385	0.0131602	0.010266	TMPRSS4/CD74/CD4	3
BP	GO:0075294	positive regulation by symbiont of entry into host	3/362	11/18723	0.00105385	0.0131602	0.010266	TMPRSS4/CD74/CD4	3
BP	GO:0070372	regulation of ERK1 and ERK2 cascade	15/362	309/18723	0.00105892	0.0131777	0.0102796	ARHGAP8/CCL5/PTPRC/DUSP4/CD74/GPR183/PTPN22/PDGFRB/CCL4L1/CCL4/TBC1D10C/CCR7/CD4/FN1/CCL2	15
BP	GO:0001911	negative regulation of leukocyte mediated cytotoxicity	4/362	24/18723	0.0010752	0.0132423	0.01033	HLA-E/SERPINB9/PTPRC/IL7R	4
BP	GO:0002438	acute inflammatory response to antigenic stimulus	4/362	24/18723	0.0010752	0.0132423	0.01033	HLA-E/IL20RB/CCR7/CD6	4
BP	GO:0090023	positive regulation of neutrophil chemotaxis	4/362	24/18723	0.0010752	0.0132423	0.01033	MDK/CD74/CCR7/RAC2	4
BP	GO:0070374	positive regulation of ERK1 and ERK2 cascade	12/362	217/18723	0.00110006	0.0135021	0.0105327	ARHGAP8/CCL5/PTPRC/CD74/GPR183/PTPN22/PDGFRB/CCL4L1/CCL4/CCR7/CD4/CCL2	12
BP	GO:0032735	positive regulation of interleukin-12 production	5/362	41/18723	0.00111171	0.0135342	0.0105577	MDK/LAPTM5/IRF1/LTB/CCR7	5
BP	GO:1902622	regulation of neutrophil migration	5/362	41/18723	0.00111171	0.0135342	0.0105577	MDK/CD74/RHOH/CCR7/RAC2	5
BP	GO:0001906	cell killing	11/362	188/18723	0.00111484	0.0135342	0.0105577	HLA-E/KRT6A/SERPINB9/PTPRC/CORO1A/IL7R/PRF1/SH2D1A/GZMB/GNLY/KLRK1	11
BP	GO:0031532	actin cytoskeleton reorganization	8/362	107/18723	0.00111778	0.0135342	0.0105577	CXADR/F11R/PLEK2/MDK/HCLS1/ARHGDIB/GMFG/S1PR1	8
BP	GO:0030336	negative regulation of cell migration	16/362	344/18723	0.00114373	0.0137635	0.0107365	CDH1/JUP/KRT16/PFN2/TACSTD2/ARHGDIB/CD74/COL3A1/ENG/EVL/DCN/RGCC/CCL2/PTGER4/SERPINF1/KLRK1	16
BP	GO:0045088	regulation of innate immune response	12/362	218/18723	0.00114439	0.0137635	0.0107365	CCL5/HLA-E/SERPINB9/IRF1/A2M/TNFAIP3/FYN/CD96/PTPN22/SH2D1A/BIRC3/KLRK1	12
BP	GO:0034446	substrate adhesion-dependent cell spreading	8/362	108/18723	0.00118731	0.0142318	0.0111019	EFNA1/LAMB3/TACSTD2/MDK/AXL/MYADM/FN1/FERMT3	8
BP	GO:0002260	lymphocyte homeostasis	6/362	62/18723	0.00123805	0.014742	0.0114998	TSC22D3/JAK3/TNFAIP3/CD74/CORO1A/LAT	6
BP	GO:0032689	negative regulation of interferon-gamma production	5/362	42/18723	0.00124221	0.014742	0.0114998	IL20RB/LGALS7B/LAPTM5/AXL/CD96	5
BP	GO:0045687	positive regulation of glial cell differentiation	5/362	42/18723	0.00124221	0.014742	0.0114998	SPINT1/MDK/CXCR4/TNFRSF1B/ID2	5
BP	GO:0002456	T cell mediated immunity	8/362	109/18723	0.00126024	0.0147798	0.0115293	HLA-E/IL20RB/PTPRC/TNFRSF1B/SASH3/IL7R/PRF1/CD8A	8
BP	GO:0032753	positive regulation of interleukin-4 production	4/362	25/18723	0.00126066	0.0147798	0.0115293	HLA-E/IL20RB/CD3E/SASH3	4
BP	GO:1901623	regulation of lymphocyte chemotaxis	4/362	25/18723	0.00126066	0.0147798	0.0115293	CCL5/CCL4/CCL2/KLRK1	4
BP	GO:0002687	positive regulation of leukocyte migration	9/362	135/18723	0.00126189	0.0147798	0.0115293	CCL5/S100A14/MDK/CD74/RARRES2/CCL4/DOCK8/CCR7/RAC2	9
BP	GO:0050678	regulation of epithelial cell proliferation	17/362	381/18723	0.00127301	0.0148615	0.0115931	CDH13/CDH3/CLDN1/FGFBP1/NME1/SERPINB5/SFN/TP63/MDK/ZFP36/TNFAIP3/NR4A1/NR4A3/SPARC/RGCC/CCL2/SERPINF1	17
BP	GO:0010810	regulation of cell-substrate adhesion	12/362	221/18723	0.00128639	0.0149689	0.0116769	CDH13/DDR1/ITGA6/JUP/TACSTD2/MDK/CD3E/SPOCK2/MYADM/CCR7/FN1/RAC2	12
BP	GO:0002698	negative regulation of immune effector process	8/362	110/18723	0.0013367	0.015504	0.0120943	HLA-E/IL20RB/SERPINB9/JAK3/PTPRC/A2M/CD96/IL7R	8
BP	GO:0006805	xenobiotic metabolic process	8/362	111/18723	0.0014168	0.0163273	0.0127365	AKR1C1/ALDH3A1/CBR1/CYP2S1/UGT1A6/NQO1/GSTA1/GSTM1	8
BP	GO:0014066	regulation of phosphatidylinositol 3-kinase signaling	8/362	111/18723	0.0014168	0.0163273	0.0127365	CCL5/HCLS1/FYN/PDGFRB/DCN/HCST/FN1/PIK3IP1	8
BP	GO:1901214	regulation of neuron death	15/362	319/18723	0.00145218	0.016538	0.0129009	CCL5/DHCR24/NEFL/MDK/AXL/NR4A2/NQO1/FYN/TNFRSF1B/ITGB2/CORO1A/NR4A3/CCL2/BTG2/SERPINF1	15
BP	GO:0043547	positive regulation of GTPase activity	13/362	255/18723	0.00145281	0.016538	0.0129009	CCL5/F11R/ITGA6/RGS1/S1PR1/CCL4L1/CCL4/TBC1D10C/DOCK8/CCR7/MAPRE2/RGS16/CCL2	13
BP	GO:0030104	water homeostasis	6/362	64/18723	0.001462	0.016538	0.0129009	CLDN1/CLDN4/KRT16/SFN/TP63/AQP1	6
BP	GO:0030888	regulation of B cell proliferation	6/362	64/18723	0.001462	0.016538	0.0129009	PTPRC/CD74/GPR183/INPP5D/CTLA4/SASH3	6
BP	GO:0002407	dendritic cell chemotaxis	4/362	26/18723	0.00146738	0.016538	0.0129009	CCL5/CXCR4/GPR183/CCR7	4
BP	GO:0050857	positive regulation of antigen receptor-mediated signaling pathway	4/362	26/18723	0.00146738	0.016538	0.0129009	PTPRC/LCK/CCR7/TRAT1	4
BP	GO:0060669	embryonic placenta morphogenesis	4/362	26/18723	0.00146738	0.016538	0.0129009	GJB5/GRHL2/SPINT1/SPINT2	4
BP	GO:0002526	acute inflammatory response	8/362	112/18723	0.00150066	0.0168601	0.0131521	HLA-E/IL20RB/SAA1/S100A8/ALOX5AP/CCR7/CD6/FN1	8
BP	GO:0045124	regulation of bone resorption	5/362	44/18723	0.00153669	0.0171573	0.013384	CA2/TNFAIP3/SPP1/INPP5D/S1PR1	5
BP	GO:0060711	labyrinthine layer development	5/362	44/18723	0.00153669	0.0171573	0.013384	GJB5/GRHL2/JUNB/SPINT1/SPINT2	5
BP	GO:0070098	chemokine-mediated signaling pathway	7/362	88/18723	0.00158194	0.017532	0.0136763	CCL5/CXCR4/CCL4L1/CCL4/CCR7/CXCR6/CCL2	7
BP	GO:0045682	regulation of epidermis development	6/362	65/18723	0.00158493	0.017532	0.0136763	ESRP1/GRHL2/SFN/TP63/ZFP36/TRIM16	6
BP	GO:0048524	positive regulation of viral process	6/362	65/18723	0.00158493	0.017532	0.0136763	CCL5/TMPRSS4/AXL/DDX3X/CD74/CD4	6
BP	GO:0002460	adaptive immune response based on somatic recombination of immune receptors built from immunoglobulin superfamily domains	16/362	356/18723	0.00162747	0.0178981	0.0139619	HLA-E/IL20RB/JAK3/PTPRC/TNFAIP3/CD74/TNFRSF1B/INPP5D/CD27/SASH3/IL7R/PRF1/BATF/CD4/CD8A/HLA-DPB1	16
BP	GO:0002706	regulation of lymphocyte mediated immunity	10/362	168/18723	0.00163012	0.0178981	0.0139619	HLA-E/IL20RB/SERPINB9/PTPRC/TNFRSF1B/CD96/SASH3/IL7R/SH2D1A/KLRK1	10
BP	GO:0006631	fatty acid metabolic process	17/362	390/18723	0.001633	0.0178981	0.0139619	ADH7/AKR1C1/AKR1C2/CBR1/CYP2S1/FABP5/SCD/PTGR1/CYP4F3/GSTA1/GSTM1/CES1/CD74/CYP4F11/ALOX5AP/GGT5/NR4A3	17
BP	GO:0040013	negative regulation of locomotion	17/362	391/18723	0.00167784	0.0183334	0.0143014	CDH1/JUP/KRT16/PFN2/SPINT2/TACSTD2/ARHGDIB/CD74/COL3A1/ENG/EVL/DCN/RGCC/CCL2/PTGER4/SERPINF1/KLRK1	17
BP	GO:0032967	positive regulation of collagen biosynthetic process	4/362	27/18723	0.00169658	0.0184819	0.0144173	VIM/PDGFRB/ENG/RGCC	4
BP	GO:0030183	B cell differentiation	9/362	141/18723	0.00170784	0.0184921	0.0144253	JAK3/PTPRC/KLF6/ITM2A/GPR183/ZFP36L2/INPP5D/CD27/ID2	9
BP	GO:0034341	response to interferon-gamma	9/362	141/18723	0.00170784	0.0184921	0.0144253	CCL5/CLDN1/IFITM2/VIM/IRF1/CD74/CCL4L1/CCL4/CCL2	9
BP	GO:0045444	fat cell differentiation	12/362	229/18723	0.00173782	0.0187601	0.0146343	KLF5/LAMB3/ZFP36/NR4A2/ARID5B/NR4A1/ZFP36L2/RARRES2/NR4A3/RGS2/ZBTB16/ID2	12
BP	GO:0051709	regulation of killing of cells of other organism	3/362	13/18723	0.00177491	0.0189324	0.0147687	KRT6A/SERPINB9/PRF1	3
BP	GO:0060670	branching involved in labyrinthine layer morphogenesis	3/362	13/18723	0.00177491	0.0189324	0.0147687	GRHL2/SPINT1/SPINT2	3
BP	GO:0060707	trophoblast giant cell differentiation	3/362	13/18723	0.00177491	0.0189324	0.0147687	GJB5/SOX15/PRDM1	3
BP	GO:0070424	regulation of nucleotide-binding oligomerization domain containing signaling pathway	3/362	13/18723	0.00177491	0.0189324	0.0147687	TNFAIP3/PTPN22/BIRC3	3
BP	GO:0010517	regulation of phospholipase activity	6/362	67/18723	0.0018542	0.0197194	0.0153826	ANXA8/ANXA8L1/CCL5/ITK/PDGFRB/RGS2	6
BP	GO:0051492	regulation of stress fiber assembly	7/362	91/18723	0.00192022	0.0203612	0.0158832	F11R/PFN2/TACSTD2/S1PR1/EVL/RGCC/PTGER4	7
BP	GO:0002507	tolerance induction	4/362	28/18723	0.0019495	0.0204898	0.0159836	HLA-E/TNFAIP3/CD3E/ICOS	4
BP	GO:0010714	positive regulation of collagen metabolic process	4/362	28/18723	0.0019495	0.0204898	0.0159836	VIM/PDGFRB/ENG/RGCC	4
BP	GO:1902624	positive regulation of neutrophil migration	4/362	28/18723	0.0019495	0.0204898	0.0159836	MDK/CD74/CCR7/RAC2	4
BP	GO:0002702	positive regulation of production of molecular mediator of immune response	8/362	117/18723	0.00198087	0.0207586	0.0161933	HLA-E/KLK5/LAPTM5/PTPRC/CD74/PTPN22/NR4A3/SASH3	8
BP	GO:0042267	natural killer cell mediated cytotoxicity	6/362	68/18723	0.00200116	0.0209101	0.0163114	HLA-E/SERPINB9/CORO1A/SH2D1A/GZMB/KLRK1	6
BP	GO:0010712	regulation of collagen metabolic process	5/362	47/18723	0.00207045	0.0215086	0.0167784	VIM/PDGFRB/ENG/MFAP4/RGCC	5
BP	GO:0045581	negative regulation of T cell differentiation	5/362	47/18723	0.00207045	0.0215086	0.0167784	MDK/JAK3/IRF1/CD74/CTLA4	5
BP	GO:0002699	positive regulation of immune effector process	12/362	235/18723	0.0021558	0.0223306	0.0174195	HLA-E/KLK5/LAPTM5/PTPRC/CD74/PTPN22/ITGB2/NR4A3/SASH3/SH2D1A/RAC2/KLRK1	12
BP	GO:0097306	cellular response to alcohol	7/362	93/18723	0.00217515	0.0224661	0.0175252	AKR1C2/CDH1/JUP/CES1/GNG2/MAP4K1/PTGER4	7
BP	GO:0048771	tissue remodeling	10/362	175/18723	0.00220308	0.0226784	0.0176909	ELF3/MDK/AXL/CA2/TNFAIP3/SPP1/INPP5D/S1PR1/CTSK/RAC2	10
BP	GO:0002864	regulation of acute inflammatory response to antigenic stimulus	3/362	14/18723	0.0022268	0.0226784	0.0176909	HLA-E/IL20RB/CCR7	3
BP	GO:0010838	positive regulation of keratinocyte proliferation	3/362	14/18723	0.0022268	0.0226784	0.0176909	CDH3/TP63/MDK	3
BP	GO:0070278	extracellular matrix constituent secretion	3/362	14/18723	0.0022268	0.0226784	0.0176909	TNFRSF1B/ENG/RGCC	3
BP	GO:1903902	positive regulation of viral life cycle	4/362	29/18723	0.00222735	0.0226784	0.0176909	TMPRSS4/AXL/CD74/CD4	4
BP	GO:0002715	regulation of natural killer cell mediated immunity	5/362	48/18723	0.00227516	0.0230343	0.0179685	HLA-E/SERPINB9/CD96/SH2D1A/KLRK1	5
BP	GO:1903053	regulation of extracellular matrix organization	5/362	48/18723	0.00227516	0.0230343	0.0179685	DDR1/TNFRSF1B/ETS1/RGCC/AEBP1	5
BP	GO:0048863	stem cell differentiation	11/362	206/18723	0.00230498	0.0232705	0.0181528	EPCAM/KRT18/TACSTD2/TP63/PTPRC/A2M/ANXA6/ZFP36L2/LBH/BATF/FN1	11
BP	GO:0045123	cellular extravasation	6/362	70/18723	0.00232131	0.0233153	0.0181877	F11R/MDK/SELPLG/SELL/CCL2/PTGER4	6
BP	GO:0002761	regulation of myeloid leukocyte differentiation	8/362	120/18723	0.00232242	0.0233153	0.0181877	NME1/CA2/HCLS1/CD74/INPP5D/EVI2B/CD4/ID2	8
BP	GO:1903900	regulation of viral life cycle	9/362	148/18723	0.00237902	0.0238168	0.0185789	CCL5/IFITM2/TMPRSS4/AXL/DDX3X/SLPI/CD74/CD4/ISG20	9
BP	GO:0006942	regulation of striated muscle contraction	7/362	95/18723	0.00245545	0.0245134	0.0191223	DSC2/DSP/JUP/DSG2/NR4A1/PDE4B/RGS2	7
BP	GO:1901215	negative regulation of neuron death	11/362	208/18723	0.0024845	0.024694	0.0192632	NEFL/MDK/AXL/NR4A2/FYN/TNFRSF1B/CORO1A/NR4A3/CCL2/BTG2/SERPINF1	11
BP	GO:0014075	response to amine	5/362	49/18723	0.00249421	0.024694	0.0192632	NME1/NR4A2/NQO1/NR4A1/RGS2	5
BP	GO:0052372	modulation by symbiont of entry into host	5/362	49/18723	0.00249421	0.024694	0.0192632	IFITM2/KRT6A/TMPRSS4/CD74/CD4	5
BP	GO:0017145	stem cell division	4/362	30/18723	0.00253131	0.0248037	0.0193488	ZFP36L2/LBH/EVI2B/ZBTB16	4
BP	GO:0034694	response to prostaglandin	4/362	30/18723	0.00253131	0.0248037	0.0193488	AKR1C2/GNG2/CCR7/PTGER4	4
BP	GO:0045577	regulation of B cell differentiation	4/362	30/18723	0.00253131	0.0248037	0.0193488	ZFP36L2/INPP5D/CD27/ID2	4
BP	GO:0007015	actin filament organization	18/362	442/18723	0.00253297	0.0248037	0.0193488	F11R/PFN2/TACSTD2/TMSB4X/LCP1/HCLS1/GMFG/SH3KBP1/WIPF1/RHOH/CORO1A/S1PR1/MYADM/CCR7/EVL/RGCC/PTGER4/RAC2	18
BP	GO:0019730	antimicrobial humoral response	8/362	122/18723	0.00257465	0.0251432	0.0196136	CXCL14/HLA-E/KLK5/KRT6A/S100A9/SLPI/RARRES2/GNLY	8
BP	GO:0045637	regulation of myeloid cell differentiation	11/362	210/18723	0.00267517	0.0260162	0.0202946	NME1/ZFP36/CA2/HCLS1/CD74/ETS1/INPP5D/EVI2B/CD4/ZBTB16/ID2	11
BP	GO:0032729	positive regulation of interferon-gamma production	6/362	72/18723	0.00267857	0.0260162	0.0202946	CD2/CD3E/PTPN22/PDE4B/SASH3/HLA-DPB1	6
BP	GO:0030168	platelet activation	8/362	123/18723	0.00270854	0.0262363	0.0204663	F11R/SAA1/AXL/LCK/COL3A1/FN1/FERMT3/MYL9	8
BP	GO:0030852	regulation of granulocyte differentiation	3/362	15/18723	0.00274388	0.0263648	0.0205665	HCLS1/INPP5D/EVI2B	3
BP	GO:0098760	response to interleukin-7	3/362	15/18723	0.00274388	0.0263648	0.0205665	IL2RG/LSP1/IL7R	3
BP	GO:0098761	cellular response to interleukin-7	3/362	15/18723	0.00274388	0.0263648	0.0205665	IL2RG/LSP1/IL7R	3
BP	GO:0006979	response to oxidative stress	18/362	446/18723	0.00278771	0.0267143	0.0208392	DHCR24/GJB2/GPX2/IDH1/SDC1/AXL/NR4A2/NQO1/TNFAIP3/FYN/ETS1/PDGFRB/NR4A3/BTG1/ARL6IP5/AQP1/TXNIP/GPX3	18
BP	GO:0045765	regulation of angiogenesis	15/362	342/18723	0.0028378	0.0271218	0.0211571	EFNA1/ITGB8/JUP/MDK/ANXA3/CXCR4/TNFAIP3/ETS1/ENG/BTG1/SPARC/DCN/RGCC/AQP1/SERPINF1	15
BP	GO:0098754	detoxification	9/362	152/18723	0.00284759	0.027143	0.0211735	GPX2/S100A9/NQO1/GSTA1/GSTM1/AKR1B10/ALOX5AP/GLRX/GPX3	9
BP	GO:0043299	leukocyte degranulation	6/362	73/18723	0.00287192	0.0273023	0.0212978	ANXA3/ITGB2/CORO1A/NR4A3/LAT/RAC2	6
BP	GO:0120254	olefinic compound metabolic process	9/362	153/18723	0.00297542	0.0282114	0.022007	ADH7/AKR1C1/AKR1C2/CBR1/CYP2S1/CYP4F3/GSTA1/AKR1B10/CYP4F11	9
BP	GO:0043434	response to peptide hormone	17/362	414/18723	0.00303431	0.0286939	0.0223834	GJB2/JUND/NEFL/SLC2A1/JAK3/TRIM16/NR4A2/CA2/PIP4K2A/FYN/NR4A1/STAT4/RARRES2/NR4A3/BTG1/SPARC/BTG2	17
BP	GO:0031349	positive regulation of defense response	13/362	278/18723	0.00308938	0.0289216	0.022561	CCL5/HLA-E/KLK5/MDK/S100A9/S100A8/FYN/ETS1/ALOX5AP/CCR7/SH2D1A/PTGER4/KLRK1	13
BP	GO:0110053	regulation of actin filament organization	13/362	278/18723	0.00308938	0.0289216	0.022561	F11R/PFN2/TACSTD2/TMSB4X/HCLS1/GMFG/CORO1A/S1PR1/MYADM/CCR7/EVL/RGCC/PTGER4	13
BP	GO:0002444	myeloid leukocyte mediated immunity	7/362	99/18723	0.00309874	0.0289216	0.022561	HLA-E/SERPINB9/ANXA3/ITGB2/NR4A3/LAT/RAC2	7
BP	GO:0033209	tumor necrosis factor-mediated signaling pathway	7/362	99/18723	0.00309874	0.0289216	0.022561	KRT18/KRT8/TMSB4X/LAPTM5/TNFAIP3/TNFRSF1B/BIRC3	7
BP	GO:0042100	B cell proliferation	7/362	99/18723	0.00309874	0.0289216	0.022561	PTPRC/CD74/GPR183/INPP5D/CTLA4/SASH3/IL7R	7
BP	GO:0019932	second-messenger-mediated signaling	14/362	312/18723	0.0031604	0.0294205	0.0229502	CDH13/CXCR4/PTPRC/CD3E/CCL4/TBC1D10C/CCR7/ZAP70/RGS2/LAT/TRAT1/CD4/AQP1/CXCR6	14
BP	GO:0043542	endothelial cell migration	13/362	279/18723	0.00318537	0.0295761	0.0230716	CDH13/EFNA1/FGFBP1/JUP/S100A2/TMSB4X/ANXA3/NR4A1/ETS1/SPARC/DCN/RGCC/SERPINF1	13
BP	GO:0019835	cytolysis	4/362	32/18723	0.00322233	0.029765	0.023219	KRT6A/GZMA/PRF1/GZMB	4
BP	GO:0090022	regulation of neutrophil chemotaxis	4/362	32/18723	0.00322233	0.029765	0.023219	MDK/CD74/CCR7/RAC2	4
BP	GO:0110020	regulation of actomyosin structure organization	7/362	100/18723	0.00327801	0.0302015	0.0235595	F11R/PFN2/TACSTD2/S1PR1/EVL/RGCC/PTGER4	7
BP	GO:0033631	cell-cell adhesion mediated by integrin	3/362	16/18723	0.00332906	0.030515	0.023804	CCL5/CD3E/FERMT3	3
BP	GO:0050862	positive regulation of T cell receptor signaling pathway	3/362	16/18723	0.00332906	0.030515	0.023804	LCK/CCR7/TRAT1	3
BP	GO:1901342	regulation of vasculature development	15/362	348/18723	0.00333974	0.0305348	0.0238194	EFNA1/ITGB8/JUP/MDK/ANXA3/CXCR4/TNFAIP3/ETS1/ENG/BTG1/SPARC/DCN/RGCC/AQP1/SERPINF1	15
BP	GO:0031345	negative regulation of cell projection organization	10/362	186/18723	0.00342083	0.0311966	0.0243357	BCL11A/EFNA1/KLK8/PFN2/TACSTD2/VIM/FYN/SPP1/PMP22/EVL	10
BP	GO:0007596	blood coagulation	11/362	217/18723	0.0034376	0.0312699	0.0243929	ANXA8/ENTPD1/F11R/SAA1/AXL/LCK/CYP4F11/COL3A1/FN1/FERMT3/MYL9	11
BP	GO:0098869	cellular oxidant detoxification	7/362	101/18723	0.00346509	0.0314402	0.0245257	GPX2/S100A9/NQO1/GSTA1/ALOX5AP/GLRX/GPX3	7
BP	GO:0031100	animal organ regeneration	6/362	76/18723	0.00351484	0.0318111	0.024815	CLDN1/ANXA3/AXL/LCP1/NR4A3/NNMT	6
BP	GO:0002262	myeloid cell homeostasis	9/362	157/18723	0.00353272	0.0318924	0.0248785	JAK3/ZFP36/AXL/HCAR2/HCLS1/ETS1/PDE4B/INPP5D/ID2	9
BP	GO:0032633	interleukin-4 production	4/362	33/18723	0.00361168	0.0324418	0.025307	HLA-E/IL20RB/CD3E/SASH3	4
BP	GO:0032673	regulation of interleukin-4 production	4/362	33/18723	0.00361168	0.0324418	0.025307	HLA-E/IL20RB/CD3E/SASH3	4
BP	GO:0007492	endoderm development	6/362	77/18723	0.0037512	0.033527	0.0261536	LAMA3/LAMB3/DUSP4/ITGB2/FN1/DUSP2	6
BP	GO:0055117	regulation of cardiac muscle contraction	6/362	77/18723	0.0037512	0.033527	0.0261536	DSC2/DSP/JUP/DSG2/PDE4B/RGS2	6
BP	GO:0061448	connective tissue development	12/362	252/18723	0.00380397	0.033914	0.0264555	ITGB8/PTHLH/MDK/ANXA6/ARID5B/PDGFRB/MGP/ACTA2/ZBTB16/PBXIP1/CRIP1/CTSK	12
BP	GO:0001780	neutrophil homeostasis	3/362	17/18723	0.00398501	0.0350975	0.0273787	AXL/HCAR2/PDE4B	3
BP	GO:0060644	mammary gland epithelial cell differentiation	3/362	17/18723	0.00398501	0.0350975	0.0273787	IRF6/LBH/ID2	3
BP	GO:0070206	protein trimerization	3/362	17/18723	0.00398501	0.0350975	0.0273787	CD74/ALOX5AP/COL1A2	3
BP	GO:0019079	viral genome replication	8/362	131/18723	0.00398568	0.0350975	0.0273787	CCL5/IFI27/IFITM2/DDX3X/SLPI/CXCR6/CCL2/ISG20	8
BP	GO:0046683	response to organophosphorus	8/362	131/18723	0.00398568	0.0350975	0.0273787	AKR1C1/ALDH3A1/NME1/SDC1/TRIM16/FOSB/SPARC/AQP1	8
BP	GO:0007599	hemostasis	11/362	222/18723	0.00408195	0.0357695	0.0279029	ANXA8/ENTPD1/F11R/SAA1/AXL/LCK/CYP4F11/COL3A1/FN1/FERMT3/MYL9	11
BP	GO:0050817	coagulation	11/362	222/18723	0.00408195	0.0357695	0.0279029	ANXA8/ENTPD1/F11R/SAA1/AXL/LCK/CYP4F11/COL3A1/FN1/FERMT3/MYL9	11
BP	GO:0098900	regulation of action potential	5/362	55/18723	0.00414164	0.0361159	0.0281731	CXADR/DSC2/DSP/JUP/DSG2	5
BP	GO:1905517	macrophage migration	5/362	55/18723	0.00414164	0.0361159	0.0281731	CCL5/MDK/SAA1/RARRES2/CCL2	5
BP	GO:0097193	intrinsic apoptotic signaling pathway	13/362	288/18723	0.00416339	0.0362175	0.0282524	MAGEA3/PERP/SFN/TP63/S100A9/S100A8/DDX3X/HERPUD1/LCK/CD74/TNFRSF1B/ARL6IP5/CRIP1	13
BP	GO:0032231	regulation of actin filament bundle assembly	7/362	105/18723	0.00429585	0.0372792	0.0290806	F11R/PFN2/TACSTD2/S1PR1/EVL/RGCC/PTGER4	7
BP	GO:0046456	icosanoid biosynthetic process	5/362	56/18723	0.00447705	0.0382511	0.0298387	CBR1/FABP5/CD74/ALOX5AP/GGT5	5
BP	GO:0048008	platelet-derived growth factor receptor signaling pathway	5/362	56/18723	0.00447705	0.0382511	0.0298387	ARID5B/CSRNP1/PDGFRB/NR4A3/TXNIP	5
BP	GO:0071385	cellular response to glucocorticoid stimulus	5/362	56/18723	0.00447705	0.0382511	0.0298387	GJB2/ZFP36/ZFP36L2/AQP1/SERPINF1	5
BP	GO:0001893	maternal placenta development	4/362	35/18723	0.00448368	0.0382511	0.0298387	GJB2/JUNB/SPP1/PRDM1	4
BP	GO:0006739	NADP metabolic process	4/362	35/18723	0.00448368	0.0382511	0.0298387	IDH1/TKT/PGD/NQO1	4
BP	GO:0032814	regulation of natural killer cell activation	4/362	35/18723	0.00448368	0.0382511	0.0298387	HLA-E/AXL/PTPN22/PRDM1	4
BP	GO:0086005	ventricular cardiac muscle cell action potential	4/362	35/18723	0.00448368	0.0382511	0.0298387	DSC2/DSP/JUP/DSG2	4
BP	GO:0010001	glial cell differentiation	11/362	225/18723	0.00451258	0.0382511	0.0298387	ITGB4/SPINT1/VIM/MDK/PHGDH/CXCR4/S100A9/S100A8/TNFRSF1B/MXRA8/ID2	11
BP	GO:0006766	vitamin metabolic process	7/362	106/18723	0.00452524	0.0382511	0.0298387	CBR1/RBP1/SLC2A1/SLC2A3/CYP4F3/CYP4F11/NNMT	7
BP	GO:0030038	contractile actin filament bundle assembly	7/362	106/18723	0.00452524	0.0382511	0.0298387	F11R/PFN2/TACSTD2/S1PR1/EVL/RGCC/PTGER4	7
BP	GO:0043149	stress fiber assembly	7/362	106/18723	0.00452524	0.0382511	0.0298387	F11R/PFN2/TACSTD2/S1PR1/EVL/RGCC/PTGER4	7
BP	GO:0002285	lymphocyte activation involved in immune response	10/362	194/18723	0.00460328	0.0388192	0.0302819	MDK/JAK3/PTPRC/LCP1/ITM2A/CD74/GPR183/CORO1A/BATF/PTGER4	10
BP	GO:0060192	negative regulation of lipase activity	3/362	18/18723	0.00471415	0.0395679	0.030866	ANXA8/ANXA8L1/RGS2	3
BP	GO:0150079	negative regulation of neuroinflammatory response	3/362	18/18723	0.00471415	0.0395679	0.030866	PTPRC/TNFRSF1B/CST7	3
BP	GO:0002831	regulation of response to biotic stimulus	14/362	327/18723	0.00477938	0.0400218	0.03122	CCL5/HLA-E/KLK5/SERPINB9/TSPAN6/IRF1/A2M/TNFAIP3/FYN/CD96/PTPN22/SH2D1A/BIRC3/KLRK1	14
BP	GO:0001523	retinoid metabolic process	6/362	81/18723	0.00481592	0.0400741	0.0312608	ADH7/AKR1C1/CYP2S1/RBP1/AKR1B10/RARRES2	6
BP	GO:0071260	cellular response to mechanical stimulus	6/362	81/18723	0.00481592	0.0400741	0.0312608	F11R/SLC2A1/IRF1/ENG/AQP1/PTGER4	6
BP	GO:0046777	protein autophosphorylation	11/362	227/18723	0.00481918	0.0400741	0.0312608	DDR1/PTPRC/DDX3X/FYN/STK17B/ITK/PDGFRB/PIM2/ENG/ZAP70/MAP4K1	11
BP	GO:0061756	leukocyte adhesion to vascular endothelial cell	5/362	57/18723	0.00483136	0.0400824	0.0312673	MDK/ETS1/ITGB2/SELPLG/SELL	5
BP	GO:0001763	morphogenesis of a branching structure	10/362	196/18723	0.004944	0.0408279	0.0318488	BCL11A/DDR1/GRHL2/SPINT1/SPINT2/TACSTD2/TP63/MDK/PRDM1/ENG	10
BP	GO:0031032	actomyosin structure organization	10/362	196/18723	0.004944	0.0408279	0.0318488	F11R/KRT19/KRT8/PFN2/TACSTD2/PDGFRB/S1PR1/EVL/RGCC/PTGER4	10
BP	GO:0048732	gland development	17/362	436/18723	0.00508413	0.0418885	0.0326762	CDH1/CLDN1/DDR1/IRF6/KRT18/NME1/SERPINB5/TP63/ELF3/MDK/TNFAIP3/ARID5B/ETS1/LBH/ID2/CRIP1/SERPINF1	17
BP	GO:0001910	regulation of leukocyte mediated cytotoxicity	6/362	82/18723	0.0051136	0.0420347	0.0327902	HLA-E/SERPINB9/PTPRC/IL7R/SH2D1A/KLRK1	6
BP	GO:0086065	cell communication involved in cardiac conduction	5/362	58/18723	0.00520511	0.0426784	0.0332924	CXADR/DSC2/DSP/JUP/DSG2	5
BP	GO:0045471	response to ethanol	8/362	137/18723	0.00521572	0.0426784	0.0332924	ADH7/CLDN1/NQO1/S100A8/FYN/CD27/SPARC/RGS2	8
BP	GO:0032570	response to progesterone	4/362	37/18723	0.00548725	0.0442482	0.034517	CLDN4/GJB2/FOSB/TXNIP	4
BP	GO:0045616	regulation of keratinocyte differentiation	4/362	37/18723	0.00548725	0.0442482	0.034517	GRHL2/TP63/ZFP36/TRIM16	4
BP	GO:0002822	regulation of adaptive immune response based on somatic recombination of immune receptors built from immunoglobulin superfamily domains	9/362	168/18723	0.0054941	0.0442482	0.034517	HLA-E/IL20RB/JAK3/PTPRC/TNFAIP3/TNFRSF1B/SASH3/IL7R/CD4	9
BP	GO:0002523	leukocyte migration involved in inflammatory response	3/362	19/18723	0.00551868	0.0442482	0.034517	MDK/S100A9/S100A8	3
BP	GO:0002716	negative regulation of natural killer cell mediated immunity	3/362	19/18723	0.00551868	0.0442482	0.034517	HLA-E/SERPINB9/CD96	3
BP	GO:0010759	positive regulation of macrophage chemotaxis	3/362	19/18723	0.00551868	0.0442482	0.034517	CCL5/MDK/RARRES2	3
BP	GO:0032695	negative regulation of interleukin-12 production	3/362	19/18723	0.00551868	0.0442482	0.034517	JAK3/TIGIT/CCR7	3
BP	GO:2000269	regulation of fibroblast apoptotic process	3/362	19/18723	0.00551868	0.0442482	0.034517	TP63/STK17B/BTG1	3
BP	GO:2001185	regulation of CD8-positive, alpha-beta T cell activation	3/362	19/18723	0.00551868	0.0442482	0.034517	HLA-E/IRF1/PTPN22	3
BP	GO:0002820	negative regulation of adaptive immune response	5/362	59/18723	0.00559888	0.044791	0.0349404	IL20RB/JAK3/SAMSN1/PTPRC/IL7R	5
BP	GO:0030522	intracellular receptor signaling pathway	12/362	265/18723	0.00565062	0.0451043	0.0351847	FABP5/TP63/TSPAN6/PRAME/TRIM16/NR4A2/TNFAIP3/NR4A1/PTPN22/NR4A3/LBH/BIRC3	12
BP	GO:0006937	regulation of muscle contraction	9/362	169/18723	0.00570732	0.0454556	0.0354588	DSC2/DSP/JUP/DSG2/ANXA6/NR4A1/PDE4B/RGS2/MYL9	9
BP	GO:0043410	positive regulation of MAPK cascade	18/362	480/18723	0.00594409	0.0472364	0.036848	ARHGAP8/CCL5/EFNA1/TPD52L1/LAPTM5/PTPRC/CD74/GPR183/PTPN22/PDGFRB/GADD45B/CCL4L1/CCL4/CD27/CCR7/CD4/ARL6IP5/CCL2	18
BP	GO:0042063	gliogenesis	13/362	301/18723	0.00599082	0.0475025	0.0370555	ITGB4/SPINT1/VIM/MDK/PHGDH/CXCR4/S100A9/S100A8/TNFRSF1B/GPR183/MXRA8/ID2/CCL2	13
BP	GO:0031663	lipopolysaccharide-mediated signaling pathway	5/362	60/18723	0.0060132	0.0475747	0.0371118	CCL5/TNFAIP3/PTPN22/CD6/CCL2	5
BP	GO:0071398	cellular response to fatty acid	4/362	38/18723	0.00604096	0.047689	0.037201	AKR1C1/AKR1C2/CLDN1/NME1	4
BP	GO:0002709	regulation of T cell mediated immunity	6/362	85/18723	0.00608764	0.0479518	0.037406	HLA-E/IL20RB/PTPRC/TNFRSF1B/SASH3/IL7R	6
BP	GO:0010633	negative regulation of epithelial cell migration	7/362	112/18723	0.00610114	0.0479528	0.0374068	JUP/PFN2/TACSTD2/EVL/DCN/RGCC/SERPINF1	7
BP	GO:0045862	positive regulation of proteolysis	15/362	372/18723	0.00612911	0.0480673	0.0374961	CLDN4/EFNA1/PERP/LAPTM5/S100A9/S100A8/DDX3X/FYN/HERPUD1/LCK/TNFRSF1B/PCOLCE/ARL6IP5/FN1/RNF19A	15
BP	GO:0010975	regulation of neuron projection development	17/362	445/18723	0.00619809	0.0485021	0.0378353	BCL11A/EFNA1/ITGA6/KLK8/NEFL/NME1/PTPRF/VIM/MDK/S100A9/KLK6/FYN/SPP1/PMP22/RGS2/FN1/SERPINF1	17
BP	GO:0001655	urogenital system development	14/362	338/18723	0.00634858	0.0493844	0.0385235	EPCAM/SDC1/SERPINB5/TACSTD2/TP63/CA2/ARID5B/PDGFRB/PRDM1/DCN/ACTA2/ZBTB16/CRIP1/SERPINF1	14
BP	GO:0044344	cellular response to fibroblast growth factor stimulus	7/362	113/18723	0.00639915	0.0493844	0.0385235	CCL5/FGFBP1/GALNT3/ZFP36/NR4A1/ZFP36L2/CCL2	7
BP	GO:0032495	response to muramyl dipeptide	3/362	20/18723	0.00640061	0.0493844	0.0385235	VIM/TNFAIP3/PTPN22	3
BP	GO:0046629	gamma-delta T cell activation	3/362	20/18723	0.00640061	0.0493844	0.0385235	CXADR/PTPRC/ITK	3
BP	GO:0071379	cellular response to prostaglandin stimulus	3/362	20/18723	0.00640061	0.0493844	0.0385235	AKR1C2/GNG2/PTGER4	3
BP	GO:0034103	regulation of tissue remodeling	6/362	86/18723	0.00644044	0.0493844	0.0385235	MDK/CA2/TNFAIP3/SPP1/INPP5D/S1PR1	6
BP	GO:0050729	positive regulation of inflammatory response	8/362	142/18723	0.00644636	0.0493844	0.0385235	HLA-E/MDK/S100A9/S100A8/ETS1/ALOX5AP/CCR7/PTGER4	8
BP	GO:0019748	secondary metabolic process	5/362	61/18723	0.00644863	0.0493844	0.0385235	AKR1C1/AKR1C2/CDH3/AKR1B10/ZEB2	5
BP	GO:0071384	cellular response to corticosteroid stimulus	5/362	61/18723	0.00644863	0.0493844	0.0385235	GJB2/ZFP36/ZFP36L2/AQP1/SERPINF1	5
BP	GO:2000401	regulation of lymphocyte migration	5/362	61/18723	0.00644863	0.0493844	0.0385235	CCL5/CCL4/DOCK8/CCL2/KLRK1	5
BP	GO:0071548	response to dexamethasone	4/362	39/18723	0.00663061	0.0505619	0.0394421	CLDN1/GJB2/AQP1/SERPINF1	4
BP	GO:0086091	regulation of heart rate by cardiac conduction	4/362	39/18723	0.00663061	0.0505619	0.0394421	DSC2/DSP/JUP/DSG2	4
BP	GO:0002286	T cell activation involved in immune response	7/362	114/18723	0.00670787	0.0510425	0.039817	MDK/JAK3/LCP1/CD74/GPR183/BATF/PTGER4	7
BP	GO:0016101	diterpenoid metabolic process	6/362	87/18723	0.00680787	0.0516936	0.0403249	ADH7/AKR1C1/CYP2S1/RBP1/AKR1B10/RARRES2	6
BP	GO:0045576	mast cell activation	5/362	62/18723	0.0069057	0.0522152	0.0407318	LCP2/RHOH/NR4A3/LAT/RAC2	5
BP	GO:0060135	maternal process involved in female pregnancy	5/362	62/18723	0.0069057	0.0522152	0.0407318	GJB2/JUNB/SPP1/PRDM1/RGS2	5
BP	GO:0014065	phosphatidylinositol 3-kinase signaling	8/362	144/18723	0.00699585	0.0527855	0.0411767	CCL5/HCLS1/FYN/PDGFRB/DCN/HCST/FN1/PIK3IP1	8
BP	GO:0050679	positive regulation of epithelial cell proliferation	10/362	207/18723	0.00718666	0.0540681	0.0421772	CDH13/CDH3/CLDN1/FGFBP1/NME1/TP63/MDK/TNFAIP3/NR4A1/NR4A3	10
BP	GO:0002440	production of molecular mediator of immune response	13/362	308/18723	0.00721183	0.0540681	0.0421772	HLA-E/KLK5/JAK3/LAPTM5/PTPRC/CD74/TNFRSF1B/CD96/PTPN22/NR4A3/SASH3/BATF/HLA-DPB1	13
BP	GO:0006909	phagocytosis	13/362	308/18723	0.00721183	0.0540681	0.0421772	ANXA3/AXL/IL2RG/PTPRC/FYN/ITGB2/RHOH/CORO1A/BIN2/SIRPG/ICAM3/CCL2/RAC2	13
BP	GO:0030900	forebrain development	15/362	379/18723	0.00722618	0.0540681	0.0421772	CDH1/NEFL/NME1/SLC2A1/MDK/ANXA3/CXCR4/AXL/NR4A2/FYN/ETS1/COL3A1/AQP1/ID2/BTG2	15
BP	GO:0043524	negative regulation of neuron apoptotic process	8/362	145/18723	0.00728351	0.054289	0.0423495	NEFL/MDK/AXL/NR4A2/FYN/CORO1A/CCL2/BTG2	8
BP	GO:0021782	glial cell development	7/362	116/18723	0.00735833	0.054289	0.0423495	ITGB4/VIM/MDK/PHGDH/S100A9/S100A8/MXRA8	7
BP	GO:0045655	regulation of monocyte differentiation	3/362	21/18723	0.00736173	0.054289	0.0423495	CD74/INPP5D/CD4	3
BP	GO:0048714	positive regulation of oligodendrocyte differentiation	3/362	21/18723	0.00736173	0.054289	0.0423495	MDK/CXCR4/TNFRSF1B	3
BP	GO:0061081	positive regulation of myeloid leukocyte cytokine production involved in immune response	3/362	21/18723	0.00736173	0.054289	0.0423495	LAPTM5/CD74/NR4A3	3
BP	GO:1902644	tertiary alcohol metabolic process	3/362	21/18723	0.00736173	0.054289	0.0423495	AKR1C1/AKR1C2/AKR1B10	3
BP	GO:2000178	negative regulation of neural precursor cell proliferation	3/362	21/18723	0.00736173	0.054289	0.0423495	SPINT1/SPINT2/BTG2	3
BP	GO:0031343	positive regulation of cell killing	5/362	63/18723	0.00738494	0.0543483	0.0423958	HLA-E/PTPRC/PRF1/SH2D1A/KLRK1	5
BP	GO:0071222	cellular response to lipopolysaccharide	10/362	209/18723	0.00766764	0.0563132	0.0439285	CCL5/VIM/ZFP36/AXL/TNFAIP3/TNFRSF1B/PTPN22/PDE4B/CD6/CCL2	10
BP	GO:0006749	glutathione metabolic process	5/362	64/18723	0.00788689	0.0576869	0.0450002	IDH1/GSTA1/GSTM1/GGT5/ARL6IP5	5
BP	GO:0070542	response to fatty acid	5/362	64/18723	0.00788689	0.0576869	0.0450002	AKR1C1/AKR1C2/CLDN1/NME1/SCD	5
BP	GO:0034329	cell junction assembly	16/362	420/18723	0.00799761	0.0583777	0.045539	CDH1/CLDN1/CLDN4/CLDN7/COL17A1/F11R/GJB2/GJB6/GRHL2/ITGA6/ITGB4/JUP/PKP1/PKP3/SPOCK2/FN1	16
BP	GO:0022612	gland morphogenesis	7/362	118/18723	0.00805435	0.0585533	0.045676	DDR1/SERPINB5/TP63/ELF3/MDK/TNFAIP3/CRIP1	7
BP	GO:0071346	cellular response to interferon-gamma	7/362	118/18723	0.00805435	0.0585533	0.045676	CCL5/CLDN1/VIM/IRF1/CCL4L1/CCL4/CCL2	7
BP	GO:0042180	cellular ketone metabolic process	10/362	211/18723	0.00817311	0.0592964	0.0462557	AKR1C1/AKR1C2/CBR1/FABP5/CYP4F3/CES1/AKR1B10/CD74/CYP4F11/NR4A3	10
BP	GO:2001056	positive regulation of cysteine-type endopeptidase activity	8/362	148/18723	0.00820016	0.0593113	0.0462673	PERP/LAPTM5/S100A9/S100A8/DDX3X/FYN/LCK/ARL6IP5	8
BP	GO:0010950	positive regulation of endopeptidase activity	9/362	179/18723	0.00820826	0.0593113	0.0462673	EFNA1/PERP/LAPTM5/S100A9/S100A8/DDX3X/FYN/LCK/ARL6IP5	9
BP	GO:0016137	glycoside metabolic process	3/362	22/18723	0.00840362	0.0600574	0.0468492	AKR1C1/AKR1C2/AKR1B10	3
BP	GO:0044346	fibroblast apoptotic process	3/362	22/18723	0.00840362	0.0600574	0.0468492	TP63/STK17B/BTG1	3
BP	GO:0050860	negative regulation of T cell receptor signaling pathway	3/362	22/18723	0.00840362	0.0600574	0.0468492	LAPTM5/PTPN22/SH2D1A	3
BP	GO:0071404	cellular response to low-density lipoprotein particle stimulus	3/362	22/18723	0.00840362	0.0600574	0.0468492	CDH13/CES1/ITGB2	3
BP	GO:0002720	positive regulation of cytokine production involved in immune response	5/362	65/18723	0.00841205	0.0600574	0.0468492	HLA-E/LAPTM5/CD74/NR4A3/SASH3	5
BP	GO:0071677	positive regulation of mononuclear cell migration	5/362	65/18723	0.00841205	0.0600574	0.0468492	CCL5/S100A14/CCL4/DOCK8/CCR7	5
BP	GO:0060191	regulation of lipase activity	6/362	91/18723	0.00843047	0.0600692	0.0468585	ANXA8/ANXA8L1/CCL5/ITK/PDGFRB/RGS2	6
BP	GO:0043409	negative regulation of MAPK cascade	9/362	180/18723	0.00849797	0.06043	0.0471399	CBLC/EFNA1/PTPRC/UCHL1/DUSP4/PTPN22/TBC1D10C/RGS2/DUSP2	9
BP	GO:0051592	response to calcium ion	8/362	149/18723	0.00852415	0.0604961	0.0471915	JUNB/JUND/S100A16/SDC1/ALOX5AP/FOSB/SPARC/TXNIP	8
BP	GO:0030890	positive regulation of B cell proliferation	4/362	42/18723	0.00862462	0.060648	0.04731	PTPRC/CD74/GPR183/SASH3	4
BP	GO:0032965	regulation of collagen biosynthetic process	4/362	42/18723	0.00862462	0.060648	0.04731	VIM/PDGFRB/ENG/RGCC	4
BP	GO:0046596	regulation of viral entry into host cell	4/362	42/18723	0.00862462	0.060648	0.04731	IFITM2/TMPRSS4/CD74/CD4	4
BP	GO:0051602	response to electrical stimulus	4/362	42/18723	0.00862462	0.060648	0.04731	GJB6/NQO1/NR4A1/BTG2	4
BP	GO:0071216	cellular response to biotic stimulus	11/362	246/18723	0.00863016	0.060648	0.04731	CCL5/VIM/ZFP36/AXL/TNFAIP3/TNFRSF1B/PTPN22/PDE4B/CD6/CCL2/TXNIP	11
BP	GO:0045766	positive regulation of angiogenesis	9/362	181/18723	0.00879538	0.0613445	0.0478534	ITGB8/JUP/MDK/ANXA3/CXCR4/ETS1/ENG/BTG1/AQP1	9
BP	GO:0097696	receptor signaling pathway via STAT	9/362	181/18723	0.00879538	0.0613445	0.0478534	CCL5/JAK3/PTPRC/HCLS1/FYN/STAT4/IL10RA/IL7R/CCL2	9
BP	GO:1904018	positive regulation of vasculature development	9/362	181/18723	0.00879538	0.0613445	0.0478534	ITGB8/JUP/MDK/ANXA3/CXCR4/ETS1/ENG/BTG1/AQP1	9
BP	GO:0071774	response to fibroblast growth factor	7/362	120/18723	0.00879774	0.0613445	0.0478534	CCL5/FGFBP1/GALNT3/ZFP36/NR4A1/ZFP36L2/CCL2	7
BP	GO:0014015	positive regulation of gliogenesis	5/362	66/18723	0.00896094	0.0622404	0.0485522	SPINT1/MDK/CXCR4/TNFRSF1B/ID2	5
BP	GO:0045600	positive regulation of fat cell differentiation	5/362	66/18723	0.00896094	0.0622404	0.0485522	KLF5/ZFP36/RARRES2/ZBTB16/ID2	5
BP	GO:0051651	maintenance of location in cell	10/362	214/18723	0.00897894	0.0622447	0.0485556	SRGN/TMSB4X/S100A9/S100A8/PTPRC/ANXA6/LCK/CORO1A/CCR7/CD4	10
BP	GO:0001704	formation of primary germ layer	7/362	121/18723	0.00918776	0.0634469	0.0494933	ITGB4/LAMA3/LAMB3/DUSP4/ITGB2/FN1/DUSP2	7
BP	GO:1904019	epithelial cell apoptotic process	7/362	121/18723	0.00918776	0.0634469	0.0494933	KRT18/KRT8/MDK/ZFP36/TNFAIP3/RGCC/CCL2	7
CC	GO:0005911	cell-cell junction	41/374	494/19550	2.64154e-15	8.10951e-13	6.14505e-13	CDH1/CDH3/CLDN1/CLDN4/CLDN7/COL17A1/CXADR/DSC2/DSC3/DSG3/DSP/EPCAM/F11R/GJB2/GJB3/GJB5/GJB6/GRHL2/ITGA6/JUP/KRT18/KRT8/PERP/PKP1/PKP3/PPL/SLC2A1/TRIM29/DSG2/CD53/CD2/CD3E/LCP2/SH3KBP1/ITK/CORO1A/PMP22/MYADM/MXRA8/ZAP70/LAT	41
CC	GO:0030057	desmosome	10/374	25/19550	1.47482e-11	2.26385e-09	1.71545e-09	DSC2/DSC3/DSG3/DSP/JUP/PERP/PKP1/PKP3/PPL/DSG2	10
CC	GO:0062023	collagen-containing extracellular matrix	32/374	425/19550	4.55675e-11	4.66307e-09	3.53348e-09	ADAMTS4/ANXA8/CDH13/COL17A1/ITGB4/LAD1/LAMA3/LAMB3/LAMC2/SERPINB9/MDK/S100A4/S100A9/S100A8/A2M/ANXA6/SLPI/COL3A1/RARRES2/LAMA4/MGP/COL1A2/SPARC/COL6A3/MFAP4/PCOLCE/COL6A2/DCN/SPARCL1/AEBP1/FN1/SERPINF1	32
CC	GO:0001772	immunological synapse	11/374	44/19550	4.72732e-10	3.62822e-08	2.74931e-08	CD53/CD3E/LCK/RHOH/CORO1A/GZMA/CD37/ZAP70/CD6/GZMB/LAT	11
CC	GO:0001533	cornified envelope	10/374	45/19550	1.02374e-08	6.28577e-07	4.76309e-07	CSTA/DSC2/DSC3/DSG3/DSP/JUP/PKP1/PKP3/PPL/DSG2	10
CC	GO:0009897	external side of plasma membrane	27/374	421/19550	4.72023e-08	2.41519e-06	1.83013e-06	CDH13/HLA-E/KRT18/SDC1/CXCR4/IL2RG/PTPRC/CD2/CD3E/CD3G/CD69/CD3D/CD74/ITGB2/ENG/S1PR1/CD27/CTLA4/IL7R/CCR7/CD6/CD4/CD8A/CXCR6/CTSK/CLEC2D/KLRK1	27
CC	GO:0005882	intermediate filament	18/374	217/19550	2.11221e-07	9.26355e-06	7.01952e-06	DSP/JUP/KRT14/KRT15/KRT16/KRT17/KRT18/KRT19/KRT5/KRT6A/KRT6B/KRT6C/KRT8/NEFL/NME1/PKP1/PPL/VIM	18
CC	GO:0045111	intermediate filament cytoskeleton	19/374	258/19550	6.13549e-07	2.35449e-05	1.78414e-05	DSP/JUP/KRT14/KRT15/KRT16/KRT17/KRT18/KRT19/KRT5/KRT6A/KRT6B/KRT6C/KRT8/NEFL/NME1/PKP1/PPL/VIM/S100A8	19
CC	GO:0009898	cytoplasmic side of plasma membrane	15/374	172/19550	1.16386e-06	3.97006e-05	3.00834e-05	CDH1/JUP/RGS1/PTPRC/CD2/FYN/SLA/LCK/PTPN22/PTPN7/GNG2/GNG11/ZAP70/RGS2/GEM	15
CC	GO:0045121	membrane raft	21/374	335/19550	2.17045e-06	6.05752e-05	4.59013e-05	CBLC/CDH1/CDH13/CXADR/SLC2A1/PTPRC/CD2/FYN/LCP2/LCK/TNFRSF1B/ITGB2/INPP5D/S1PR1/SELPLG/MYADM/ZAP70/LAT/BIRC3/CD4/CD8A	21
CC	GO:0098857	membrane microdomain	21/374	335/19550	2.17045e-06	6.05752e-05	4.59013e-05	CBLC/CDH1/CDH13/CXADR/SLC2A1/PTPRC/CD2/FYN/LCP2/LCK/TNFRSF1B/ITGB2/INPP5D/S1PR1/SELPLG/MYADM/ZAP70/LAT/BIRC3/CD4/CD8A	21
CC	GO:0034774	secretory granule lumen	20/374	322/19550	4.35743e-06	0.000111478	8.44731e-05	FABP5/IDH1/JUP/SRGN/TMSB4X/S100A9/S100A8/A2M/DDX3X/SLPI/GMFG/ARHGAP9/RARRES2/ISLR/BIN2/SPARC/CTSW/CRISPLD2/FN1/FERMT3	20
CC	GO:0060205	cytoplasmic vesicle lumen	20/374	325/19550	5.00706e-06	0.000118244	8.96e-05	FABP5/IDH1/JUP/SRGN/TMSB4X/S100A9/S100A8/A2M/DDX3X/SLPI/GMFG/ARHGAP9/RARRES2/ISLR/BIN2/SPARC/CTSW/CRISPLD2/FN1/FERMT3	20
CC	GO:0031983	vesicle lumen	20/374	327/19550	5.48757e-06	0.000120335	9.11844e-05	FABP5/IDH1/JUP/SRGN/TMSB4X/S100A9/S100A8/A2M/DDX3X/SLPI/GMFG/ARHGAP9/RARRES2/ISLR/BIN2/SPARC/CTSW/CRISPLD2/FN1/FERMT3	20
CC	GO:0098562	cytoplasmic side of membrane	15/374	197/19550	6.27927e-06	0.000128516	9.73838e-05	CDH1/JUP/RGS1/PTPRC/CD2/FYN/SLA/LCK/PTPN22/PTPN7/GNG2/GNG11/ZAP70/RGS2/GEM	15
CC	GO:0005604	basement membrane	10/374	96/19550	1.52362e-05	0.000292344	0.000221526	COL17A1/ITGB4/LAD1/LAMA3/LAMB3/LAMC2/LAMA4/SPARC/FN1/SERPINF1	10
CC	GO:0016327	apicolateral plasma membrane	5/374	21/19550	3.94355e-05	0.00071216	0.000539644	CLDN4/CXADR/JUP/KRT19/KRT8	5
CC	GO:0019897	extrinsic component of plasma membrane	12/374	174/19550	0.000136703	0.00233155	0.00176675	CDH1/CDH13/CDH3/JUP/RGS1/FYN/SLA/LCK/GNG2/GNG11/ZAP70/SYTL3	12
CC	GO:0016328	lateral plasma membrane	7/374	61/19550	0.000159092	0.00257059	0.00194788	CDH1/CLDN1/CLDN4/EPCAM/GJB2/JUP/TACSTD2	7
CC	GO:0030055	cell-substrate junction	20/374	425/19550	0.000217341	0.00333618	0.00252802	CDH13/COL17A1/HMGA1/ITGA6/ITGB4/ITGB8/JUP/VIM/PTPRC/LCP1/ANXA6/SLA/SH3KBP1/ITGB2/PDGFRB/ENG/EVL/MAPRE2/FERMT3/RAC2	20
CC	GO:0030139	endocytic vesicle	17/374	336/19550	0.000278671	0.00401216	0.00304024	HLA-E/VIM/RAB38/ANXA3/SAA1/CD3G/CD3D/CD74/SH3KBP1/CORO1A/CTLA4/SPARC/IL7R/CD4/GNLY/HLA-DPB1/RAC2	17
CC	GO:0031093	platelet alpha granule lumen	7/374	67/19550	0.000287516	0.00401216	0.00304024	SRGN/TMSB4X/A2M/ISLR/SPARC/FN1/FERMT3	7
CC	GO:0043296	apical junction complex	10/374	145/19550	0.000487567	0.00650796	0.00493146	CDH1/CLDN1/CLDN4/CLDN7/CXADR/EPCAM/F11R/JUP/PMP22/MXRA8	10
CC	GO:0098636	protein complex involved in cell adhesion	5/374	36/19550	0.000577303	0.00738467	0.00559579	ITGA6/ITGB4/ITGB8/ITGB2/CTLA4	5
CC	GO:0005922	connexin complex	4/374	21/19550	0.000609536	0.0074851	0.00567189	GJB2/GJB3/GJB5/GJB6	4
CC	GO:0101002	ficolin-1-rich granule	11/374	185/19550	0.000900385	0.0104724	0.00793551	DSP/IDH1/JUP/PKP1/SLC2A3/DDX3X/GMFG/ITGB2/TBC1D10C/BIN2/CRISPLD2	11
CC	GO:0045178	basal part of cell	14/374	276/19550	0.000921021	0.0104724	0.00793551	CLCA2/CLDN1/CLDN4/CLDN7/CXADR/DSP/EPCAM/ITGB4/KRT14/SLC2A1/SLC7A8/TACSTD2/CA2/AQP1	14
CC	GO:0005925	focal adhesion	18/374	418/19550	0.0012328	0.0134407	0.0101848	CDH13/HMGA1/ITGA6/ITGB4/ITGB8/JUP/VIM/PTPRC/LCP1/ANXA6/SLA/SH3KBP1/ITGB2/PDGFRB/ENG/EVL/MAPRE2/RAC2	18
CC	GO:0030666	endocytic vesicle membrane	11/374	193/19550	0.00126964	0.0134407	0.0101848	HLA-E/RAB38/ANXA3/CD3G/CD3D/CD74/CORO1A/IL7R/CD4/HLA-DPB1/RAC2	11
CC	GO:0043256	laminin complex	3/374	12/19550	0.00134383	0.0137518	0.0104205	LAMA3/LAMB3/LAMC2	3
CC	GO:0009925	basal plasma membrane	13/374	257/19550	0.00142287	0.014091	0.0106776	CLCA2/CLDN1/CLDN4/CLDN7/CXADR/DSP/EPCAM/ITGB4/SLC2A1/SLC7A8/TACSTD2/CA2/AQP1	13
CC	GO:0031091	platelet alpha granule	7/374	91/19550	0.00181099	0.0168477	0.0127665	SRGN/TMSB4X/A2M/ISLR/SPARC/FN1/FERMT3	7
CC	GO:0045334	clathrin-coated endocytic vesicle	7/374	91/19550	0.00181099	0.0168477	0.0127665	CD3G/CD3D/CD74/CTLA4/IL7R/CD4/HLA-DPB1	7
CC	GO:0005923	bicellular tight junction	8/374	122/19550	0.00241621	0.0215724	0.0163467	CLDN1/CLDN4/CLDN7/CXADR/EPCAM/F11R/PMP22/MXRA8	8
CC	GO:0045095	keratin filament	7/374	96/19550	0.0024594	0.0215724	0.0163467	KRT14/KRT18/KRT5/KRT6A/KRT6B/KRT6C/KRT8	7
CC	GO:0030669	clathrin-coated endocytic vesicle membrane	6/374	72/19550	0.00254392	0.0216414	0.0163989	CD3G/CD3D/CD74/IL7R/CD4/HLA-DPB1	6
CC	GO:0014704	intercalated disc	5/374	50/19550	0.00260824	0.0216414	0.0163989	DSC2/DSP/JUP/SLC2A1/DSG2	5
CC	GO:0008305	integrin complex	4/374	31/19550	0.00275667	0.0216999	0.0164433	ITGA6/ITGB4/ITGB8/ITGB2	4
CC	GO:0016342	catenin complex	4/374	31/19550	0.00275667	0.0216999	0.0164433	CDH1/CDH13/CDH3/JUP	4
CC	GO:0005921	gap junction	4/374	32/19550	0.00310357	0.0238199	0.0180497	GJB2/GJB3/GJB5/GJB6	4
CC	GO:0031234	extrinsic component of cytoplasmic side of plasma membrane	7/374	101/19550	0.00327327	0.0245096	0.0185724	RGS1/FYN/SLA/LCK/GNG2/GNG11/ZAP70	7
CC	GO:0070160	tight junction	8/374	129/19550	0.00341046	0.0249289	0.01889	CLDN1/CLDN4/CLDN7/CXADR/EPCAM/F11R/PMP22/MXRA8	8
CC	GO:0030864	cortical actin cytoskeleton	6/374	79/19550	0.00404946	0.0289113	0.0219077	CDH1/KRT19/SLC2A1/HCLS1/CORO1A/MYADM	6
CC	GO:0030863	cortical cytoskeleton	7/374	108/19550	0.00473953	0.033069	0.0250583	CDH1/KRT19/SLC2A1/HCLS1/GYPC/CORO1A/MYADM	7
CC	GO:0005912	adherens junction	9/374	170/19550	0.00555045	0.0378664	0.0286936	CDH1/CDH3/CXADR/ITGA6/JUP/KRT18/PKP1/PKP3/TRIM29	9
CC	GO:0101003	ficolin-1-rich granule membrane	5/374	61/19550	0.00617579	0.0412167	0.0312323	DSP/PKP1/SLC2A3/ITGB2/TBC1D10C	5
CC	GO:0005884	actin filament	7/374	114/19550	0.00634975	0.0414519	0.0314105	GJB6/LCP1/HCLS1/FYN/WIPF1/CORO1A/RAC2	7
CC	GO:0005581	collagen trimer	6/374	87/19550	0.00648108	0.0414519	0.0314105	COL17A1/COL3A1/COL1A2/COL6A3/COL6A2/DCN	6
CC	GO:0005938	cell cortex	13/374	308/19550	0.00664296	0.0416202	0.031538	CDH1/KRT19/LAMC2/SLC2A1/HCLS1/CYTIP/GYPC/RHOH/CORO1A/BIN2/MYADM/MYL9/RAC2	13
CC	GO:0030665	clathrin-coated vesicle membrane	7/374	116/19550	0.00696771	0.0419429	0.0317825	AP1M2/CD3G/CD3D/CD74/IL7R/CD4/HLA-DPB1	7
CC	GO:0044853	plasma membrane raft	7/374	116/19550	0.00696771	0.0419429	0.0317825	CDH1/CDH13/SLC2A1/LCP2/ITGB2/SELPLG/CD8A	7
CC	GO:0031252	cell leading edge	16/374	422/19550	0.00761134	0.0447634	0.0339198	CDH1/ITGB4/NME1/PLEK2/VIM/CXCR4/SAMSN1/LCP1/DDX3X/WIPF1/CORO1A/DOCK8/MYADM/EVL/ACTA2/RAC2	16
CC	GO:0042101	T cell receptor complex	8/374	148/19550	0.00772789	0.0447634	0.0339198	CD3E/CD3G/CD3D/ZAP70/CD247/TRAT1/CD4/CD8A	8
CC	GO:0071682	endocytic vesicle lumen	3/374	23/19550	0.00925889	0.0526385	0.0398872	SAA1/SPARC/GNLY	3
CC	GO:0043202	lysosomal lumen	6/374	97/19550	0.0108308	0.0604558	0.0458108	SDC1/IDS/CD74/PDGFRB/DCN/CTSK	6
CC	GO:0042611	MHC protein complex	3/374	25/19550	0.0116912	0.064093	0.0485669	HLA-E/CD74/HLA-DPB1	3
MF	GO:0005201	extracellular matrix structural constituent	17/367	172/18368	6.69176e-08	3.69385e-05	2.94438e-05	COL17A1/LAMA3/LAMB3/LAMC2/COL3A1/LAMA4/MGP/COL1A2/SPARC/COL6A3/MFAP4/PCOLCE/COL6A2/DCN/CD4/AEBP1/FN1	17
MF	GO:0098632	cell-cell adhesion mediator activity	9/367	49/18368	4.66987e-07	0.000128888	0.000102737	CXADR/DSC2/DSP/EPCAM/JUP/KRT18/PKP3/TRIM29/DSG2	9
MF	GO:0042608	T cell receptor binding	5/367	11/18368	1.29688e-06	0.00017897	0.000142657	HLA-E/FYN/CD3E/CD3G/LCK	5
MF	GO:0086080	protein binding involved in heterotypic cell-cell adhesion	5/367	11/18368	1.29688e-06	0.00017897	0.000142657	CXADR/DSC2/DSP/JUP/DSG2	5
MF	GO:0098631	cell adhesion mediator activity	9/367	59/18368	2.39548e-06	0.000264461	0.000210802	CXADR/DSC2/DSP/EPCAM/JUP/KRT18/PKP3/TRIM29/DSG2	9
MF	GO:0043548	phosphatidylinositol 3-kinase binding	7/367	34/18368	4.05688e-06	0.000347651	0.000277113	AXL/FYN/LCK/PDGFRB/CORO1A/HCST/PIK3IP1	7
MF	GO:0019955	cytokine binding	13/367	139/18368	4.40862e-06	0.000347651	0.000277113	IL20RB/ZFP36/CXCR4/TRIM16/IL2RG/A2M/CD74/TNFRSF1B/ENG/IL10RA/CCR7/CD4/CXCR6	13
MF	GO:0005200	structural constituent of cytoskeleton	11/367	103/18368	6.7338e-06	0.000464632	0.000370359	DSP/KRT14/KRT15/KRT16/KRT19/KRT5/KRT6A/KRT6B/NEFL/PPL/VIM	11
MF	GO:0005518	collagen binding	9/367	69/18368	9.06351e-06	0.000555895	0.000443105	DDR1/SPARC/PCOLCE/COL6A2/DCN/SPARCL1/AEBP1/FN1/CTSK	9
MF	GO:0016628	oxidoreductase activity, acting on the CH-CH group of donors, NAD or NADP as acceptor	6/367	29/18368	1.96648e-05	0.0010855	0.000865253	AKR1C1/AKR1C2/BLVRB/CYP2S1/DHCR24/PTGR1	6
MF	GO:0019838	growth factor binding	12/367	141/18368	2.67001e-05	0.00133986	0.001068	FGFBP1/ITGA6/ITGB4/TRIM16/FGFBP2/IL2RG/A2M/PDGFRB/COL3A1/ENG/IL10RA/COL1A2	12
MF	GO:0005178	integrin binding	12/367	144/18368	3.29215e-05	0.00151439	0.00120712	CXADR/F11R/ITGB4/ITGB8/LAMA3/LCP1/SPP1/ITGB2/COL3A1/ICAM3/FN1/FERMT3	12
MF	GO:0061134	peptidase regulator activity	15/367	230/18368	6.37301e-05	0.00256612	0.00204546	CSTA/SERPINB5/SPINT1/SPINT2/SERPINB9/A2M/SLPI/SPOCK2/CST7/CD27/COL6A3/PCOLCE/BIRC3/FN1/SERPINF1	15
MF	GO:0048306	calcium-dependent protein binding	9/367	88/18368	6.55023e-05	0.00256612	0.00204546	S100A14/S100A16/S100A2/ANXA3/S100A4/S100A9/S100A8/A2M/ANXA6	9
MF	GO:0004866	endopeptidase inhibitor activity	13/367	180/18368	6.97316e-05	0.00256612	0.00204546	CSTA/SERPINB5/SPINT1/SPINT2/SERPINB9/A2M/SLPI/SPOCK2/CST7/CD27/COL6A3/BIRC3/SERPINF1	13
MF	GO:0016614	oxidoreductase activity, acting on CH-OH group of donors	11/367	136/18368	9.15127e-05	0.00315173	0.00251225	ADH7/AKR1C1/AKR1C2/ALDH3A1/CBR1/IDH1/PTGR1/PHGDH/PGD/CYP4F3/AKR1B10	11
MF	GO:0033293	monocarboxylic acid binding	8/367	73/18368	0.000102008	0.00315173	0.00251225	AKR1C1/AKR1C2/FABP5/S100A9/GSTA1/S100A8/CYP4F11/ALOX5AP	8
MF	GO:0030414	peptidase inhibitor activity	13/367	187/18368	0.000102774	0.00315173	0.00251225	CSTA/SERPINB5/SPINT1/SPINT2/SERPINB9/A2M/SLPI/SPOCK2/CST7/CD27/COL6A3/BIRC3/SERPINF1	13
MF	GO:0005504	fatty acid binding	6/367	39/18368	0.000114131	0.00331044	0.00263876	FABP5/S100A9/GSTA1/S100A8/CYP4F11/ALOX5AP	6
MF	GO:0050840	extracellular matrix binding	7/367	56/18368	0.000119943	0.00331044	0.00263876	ITGA6/LYPD3/SPP1/SPOCK2/SPARC/DCN/SPARCL1	7
MF	GO:0004896	cytokine receptor activity	9/367	97/18368	0.000139997	0.00367993	0.00293327	IL20RB/CXCR4/IL2RG/CD74/IL10RA/IL7R/CCR7/CD4/CXCR6	9
MF	GO:0061135	endopeptidase regulator activity	13/367	194/18368	0.000148562	0.00372756	0.00297125	CSTA/SERPINB5/SPINT1/SPINT2/SERPINB9/A2M/SLPI/SPOCK2/CST7/CD27/COL6A3/BIRC3/SERPINF1	13
MF	GO:0019215	intermediate filament binding	4/367	15/18368	0.000179747	0.00431393	0.00343864	KRT14/NME1/PKP1/VIM	4
MF	GO:0016616	oxidoreductase activity, acting on the CH-OH group of donors, NAD or NADP as acceptor	10/367	124/18368	0.000194465	0.00447268	0.00356518	ADH7/AKR1C1/AKR1C2/ALDH3A1/CBR1/IDH1/PTGR1/PHGDH/PGD/AKR1B10	10
MF	GO:0005539	glycosaminoglycan binding	14/367	230/18368	0.000228714	0.00505001	0.00402537	FGFBP1/LAMC2/PTPRF/MDK/SAA1/PTPRC/ANXA6/SPOCK2/ENG/PCOLCE/SELL/DCN/CRISPLD2/FN1	14
MF	GO:0022829	wide pore channel activity	5/367	30/18368	0.000292637	0.0062129	0.00495231	GJB2/GJB3/GJB5/GJB6/PRF1	5
MF	GO:0097110	scaffold protein binding	7/367	67/18368	0.000372787	0.00736386	0.00586974	DSP/KRT15/KRT18/KRT5/KRT8/VIM/FYN	7
MF	GO:0098641	cadherin binding involved in cell-cell adhesion	4/367	18/18368	0.000384276	0.00736386	0.00586974	EPCAM/KRT18/PKP3/TRIM29	4
MF	GO:0002020	protease binding	10/367	135/18368	0.000386869	0.00736386	0.00586974	ADAMTS4/CSTA/MAGEA3/SERPINB9/A2M/TNFAIP3/COL3A1/COL1A2/SELL/FN1	10
MF	GO:0019956	chemokine binding	5/367	33/18368	0.000464017	0.00853791	0.00680558	ZFP36/CXCR4/A2M/CCR7/CXCR6	5
MF	GO:0005243	gap junction channel activity	4/367	21/18368	0.000716836	0.0126319	0.0100689	GJB2/GJB3/GJB5/GJB6	4
MF	GO:0001228	DNA-binding transcription activator activity, RNA polymerase II-specific	20/367	450/18368	0.000772078	0.0126319	0.0100689	EHF/GRHL2/IRF6/JUNB/JUND/KLF5/TFAP2C/TP63/ELF3/NR4A2/IRF1/KLF6/NR4A1/CSRNP1/ETS1/NR4A3/FOSB/BATF/ZBTB16/PBXIP1	20
MF	GO:0004867	serine-type endopeptidase inhibitor activity	8/367	98/18368	0.00077566	0.0126319	0.0100689	SERPINB5/SPINT1/SPINT2/SERPINB9/A2M/SLPI/COL6A3/SERPINF1	8
MF	GO:0001618	virus receptor activity	7/367	76/18368	0.000804078	0.0126319	0.0100689	CLDN1/CXADR/F11R/CXCR4/AXL/SELPLG/CD4	7
MF	GO:0050786	RAGE receptor binding	3/367	10/18368	0.000855282	0.0126319	0.0100689	S100A4/S100A9/S100A8	3
MF	GO:0004602	glutathione peroxidase activity	4/367	22/18368	0.000862429	0.0126319	0.0100689	GPX2/GSTA1/ALOX5AP/GPX3	4
MF	GO:0008106	alcohol dehydrogenase (NADP+) activity	4/367	22/18368	0.000862429	0.0126319	0.0100689	AKR1C1/AKR1C2/ALDH3A1/AKR1B10	4
MF	GO:0140272	exogenous protein binding	7/367	77/18368	0.000869585	0.0126319	0.0100689	CLDN1/CXADR/F11R/CXCR4/AXL/SELPLG/CD4	7
MF	GO:0001216	DNA-binding transcription activator activity	20/367	456/18368	0.000907986	0.0128515	0.0102439	EHF/GRHL2/IRF6/JUNB/JUND/KLF5/TFAP2C/TP63/ELF3/NR4A2/IRF1/KLF6/NR4A1/CSRNP1/ETS1/NR4A3/FOSB/BATF/ZBTB16/PBXIP1	20
MF	GO:0045296	cadherin binding	16/367	332/18368	0.0011097	0.0153139	0.0122067	CDH1/CDH13/CDH3/EPCAM/F11R/IDH1/ITGA6/JUP/KRT18/LAD1/PKP1/PKP3/PPL/SFN/TRIM29/DDX3X	16
MF	GO:0048407	platelet-derived growth factor binding	3/367	11/18368	0.00115865	0.0155994	0.0124343	PDGFRB/COL3A1/COL1A2	3
MF	GO:0019957	C-C chemokine binding	4/367	24/18368	0.00121395	0.015816	0.012607	ZFP36/CXCR4/CCR7/CXCR6	4
MF	GO:0016627	oxidoreductase activity, acting on the CH-CH group of donors	6/367	60/18368	0.00123205	0.015816	0.012607	AKR1C1/AKR1C2/BLVRB/CYP2S1/DHCR24/PTGR1	6
MF	GO:0030020	extracellular matrix structural constituent conferring tensile strength	5/367	41/18368	0.00128578	0.0161307	0.0128578	COL17A1/COL3A1/COL1A2/COL6A3/COL6A2	5
MF	GO:0004032	alditol:NADP+ 1-oxidoreductase activity	3/367	12/18368	0.00152208	0.0186709	0.0148826	AKR1C1/AKR1C2/AKR1B10	3
MF	GO:0042974	retinoic acid receptor binding	4/367	26/18368	0.00165505	0.0195885	0.015614	HMGA1/PRAME/NR4A2/ARID5A	4
MF	GO:0016209	antioxidant activity	7/367	86/18368	0.00166786	0.0195885	0.015614	GPX2/S100A9/NQO1/GSTA1/ALOX5AP/GLRX/GPX3	7
MF	GO:0008201	heparin binding	10/367	166/18368	0.00189643	0.021684	0.0172843	FGFBP1/LAMC2/PTPRF/MDK/SAA1/PTPRC/PCOLCE/SELL/CRISPLD2/FN1	10
MF	GO:0032036	myosin heavy chain binding	3/367	13/18368	0.00194955	0.021684	0.0172843	AXL/CORO1A/MYL9	3
MF	GO:0004715	non-membrane spanning protein tyrosine kinase activity	5/367	45/18368	0.00196413	0.021684	0.0172843	JAK3/FYN/LCK/ITK/ZAP70	5
MF	GO:0019199	transmembrane receptor protein kinase activity	9/367	143/18368	0.00234682	0.0251502	0.0200473	DDR1/JAK3/AXL/FYN/LCK/ITK/PDGFRB/ENG/ZAP70	9
MF	GO:0035259	glucocorticoid receptor binding	3/367	14/18368	0.00244472	0.0251502	0.0200473	NR4A2/NR4A1/NR4A3	3
MF	GO:0036041	long-chain fatty acid binding	3/367	14/18368	0.00244472	0.0251502	0.0200473	S100A9/S100A8/ALOX5AP	3
MF	GO:0140375	immune receptor activity	9/367	144/18368	0.00246035	0.0251502	0.0200473	IL20RB/CXCR4/IL2RG/CD74/IL10RA/IL7R/CCR7/CD4/CXCR6	9
MF	GO:0004033	aldo-keto reductase (NADP) activity	4/367	29/18368	0.00250841	0.0251753	0.0200673	AKR1C1/AKR1C2/ALDH3A1/AKR1B10	4
MF	GO:0015026	coreceptor activity	5/367	48/18368	0.0026218	0.0257851	0.0205534	CXCR4/ENG/CD4/CD8A/CXCR6	5
MF	GO:0004252	serine-type endopeptidase activity	10/367	174/18368	0.00267537	0.0257851	0.0205534	KLK5/KLK8/PRSS8/TMPRSS4/KLK10/KLK6/GZMA/GZMB/GZMK/CTSK	10
MF	GO:1901681	sulfur compound binding	13/367	265/18368	0.00270931	0.0257851	0.0205534	FGFBP1/LAMC2/PTPRF/TKT/MDK/SAA1/PTPRC/ANXA6/GSTM1/PCOLCE/SELL/CRISPLD2/FN1	13
MF	GO:0008009	chemokine activity	5/367	49/18368	0.00287273	0.026877	0.0214237	CCL5/CXCL14/CCL4L1/CCL4/CCL2	5
MF	GO:0030159	signaling receptor complex adaptor activity	5/367	50/18368	0.00314056	0.0284955	0.0227138	CD3E/CD3G/DOK2/LAT/TRAT1	5
MF	GO:0042379	chemokine receptor binding	6/367	72/18368	0.00314896	0.0284955	0.0227138	CCL5/CXCL14/S100A14/CCL4L1/CCL4/CCL2	6
MF	GO:0004714	transmembrane receptor protein tyrosine kinase activity	8/367	124/18368	0.00347407	0.0309305	0.0246547	DDR1/JAK3/AXL/FYN/LCK/ITK/PDGFRB/ZAP70	8
MF	GO:0016004	phospholipase activator activity	3/367	16/18368	0.00365137	0.0319929	0.0255016	CCL5/FYN/LCK	3
MF	GO:0046965	retinoid X receptor binding	3/367	17/18368	0.00436874	0.0373116	0.0297411	HMGA1/NR4A2/ARID5A	3
MF	GO:0005544	calcium-dependent phospholipid binding	5/367	54/18368	0.00439357	0.0373116	0.0297411	ANXA8/ANXA8L1/ANXA3/ANXA6/SYTL3	5
MF	GO:0017124	SH3 domain binding	8/367	130/18368	0.0046262	0.0386918	0.0308413	CBLC/HCLS1/CD3E/SH3KBP1/WIPF1/PTPN22/INPP5D/EVL	8
MF	GO:0004869	cysteine-type endopeptidase inhibitor activity	5/367	56/18368	0.00513785	0.0408311	0.0325465	CSTA/SERPINB9/CST7/CD27/BIRC3	5
MF	GO:0047834	D-threo-aldose 1-dehydrogenase activity	3/367	18/18368	0.00516563	0.0408311	0.0325465	AKR1C1/AKR1C2/AKR1B10	3
MF	GO:0060229	lipase activator activity	3/367	18/18368	0.00516563	0.0408311	0.0325465	CCL5/FYN/LCK	3
MF	GO:0008236	serine-type peptidase activity	10/367	191/18368	0.00517786	0.0408311	0.0325465	KLK5/KLK8/PRSS8/TMPRSS4/KLK10/KLK6/GZMA/GZMB/GZMK/CTSK	10
MF	GO:0023023	MHC protein complex binding	4/367	36/18368	0.00557584	0.0420329	0.0335045	CD74/CD4/CD8A/HLA-DPB1	4
MF	GO:0042605	peptide antigen binding	4/367	36/18368	0.00557584	0.0420329	0.0335045	DHCR24/HLA-E/SLC7A8/HLA-DPB1	4
MF	GO:0043394	proteoglycan binding	4/367	36/18368	0.00557584	0.0420329	0.0335045	PTPRF/PTPRC/FN1/CTSK	4
MF	GO:0035591	signaling adaptor activity	6/367	81/18368	0.00563485	0.0420329	0.0335045	STAP2/CD3E/CD3G/DOK2/LAT/TRAT1	6
MF	GO:0017171	serine hydrolase activity	10/367	195/18368	0.0059728	0.0439518	0.0350341	KLK5/KLK8/PRSS8/TMPRSS4/KLK10/KLK6/GZMA/GZMB/GZMK/CTSK	10
MF	GO:0004713	protein tyrosine kinase activity	8/367	136/18368	0.00605134	0.0439518	0.0350341	DDR1/JAK3/AXL/FYN/LCK/ITK/PDGFRB/ZAP70	8
MF	GO:0030674	protein-macromolecule adaptor activity	13/367	296/18368	0.00681205	0.0488345	0.038926	JUP/NEFL/STON2/AP1M2/PRAME/STAP2/HERPUD1/CD3E/CD3G/COL1A2/DOK2/LAT/TRAT1	13
MF	GO:0008391	arachidonic acid monooxygenase activity	3/367	21/18368	0.00805532	0.0567937	0.0452704	CYP2S1/CYP4F3/CYP4F11	3
MF	GO:0042287	MHC protein binding	4/367	40/18368	0.00812809	0.0567937	0.0452704	HLA-E/CD74/CD4/CD8A	4
KEGG
ID	Description	GeneRatio	BgRatio	pvalue	p.adjust	qvalue	geneID	Count
hsa04514	Cell adhesion molecules	28/290	149/8145	2.47957e-13	6.14933e-11	4.85473e-11	CD2/HLA-E/ITGB2/PTPRC/SELPLG/ICOS/PTPRF/CTLA4/TIGIT/MPZL1/SDC1/CDH3/CD6/CD8A/SELL/ITGAL/ICAM3/CDH1/CD4/CLDN4/CD28/PDCD1/CD8B/HLA-DPB1/HLA-DRB1/HLA-DRB5/HLA-DPA1/ITGA4	28
hsa04658	Th1 and Th2 cell differentiation	21/290	92/8145	5.43903e-12	6.7444e-10	5.32453e-10	CD3D/CD3E/CD3G/IL2RG/JAK3/LCK/STAT4/JAG1/CD247/LAT/ZAP70/RUNX3/IL2RB/CD4/IL2RA/IFNG/HLA-DPB1/HLA-DRB1/HLA-DRB5/HLA-DPA1/GATA3	21
hsa04660	T cell receptor signaling pathway	21/290	104/8145	6.59461e-11	5.34401e-09	4.21895e-09	CD3D/CD3E/CD3G/FYN/ITK/LCK/LCP2/PTPRC/ICOS/CTLA4/CD247/LAT/ZAP70/CD8A/CD4/CD28/PDCD1/CD8B/IFNG/TNF/CBLB	21
hsa04510	Focal adhesion	29/290	201/8145	8.61937e-11	5.34401e-09	4.21895e-09	ACTN1/FYN/CAV1/PTK2/BIRC3/ITGB4/COL4A2/LAMB3/TNC/LAMA3/LAMB2/COL1A1/VCL/PRKCB/RAC2/COL4A1/PARVG/MYL9/LAMB1/THBS1/MYLK/COL6A1/CAV2/COL6A2/THBS2/FN1/LAMC2/COL1A2/ITGA4	29
hsa04650	Natural killer cell mediated cytotoxicity	23/290	131/8145	1.57209e-10	7.79759e-09	6.15599e-09	FYN/HLA-E/ITGB2/LCK/LCP2/KLRD1/GZMB/CD247/SH2D1A/LAT/PRF1/HCST/PRKCB/RAC2/ZAP70/ITGAL/CD48/KLRK1/TYROBP/IFNG/TNF/FCER1G/PTK2B	23
hsa04640	Hematopoietic cell lineage	20/290	99/8145	1.88968e-10	7.81066e-09	6.16631e-09	CD2/CD3D/CD3E/CD3G/CD7/CD9/IL7R/CD59/CD37/CD8A/CD5/CD4/CD8B/IL2RA/HLA-DPB1/HLA-DRB1/HLA-DRB5/TNF/HLA-DPA1/ITGA4	20
hsa04061	Viral protein interaction with cytokine and cytokine receptor	20/290	100/8145	2.28714e-10	8.10302e-09	6.39712e-09	CCL5/CXCR4/IL2RG/CCL4L1/CCL4L2/CCR6/TNFRSF1A/CCL4/IL10RA/LTBR/TNFRSF1B/CXCL14/CCR7/IL2RB/CXCR3/IL2RA/CCL3/CXCL13/CXCL12/TNF	20
hsa05146	Amoebiasis	20/290	102/8145	3.32588e-10	1.03102e-08	8.13966e-09	ACTN1/HSPB1/ITGB2/SERPINB9/PTK2/COL4A2/LAMB3/LAMA3/LAMB2/COL1A1/VCL/PRKCB/COL4A1/LAMB1/FN1/LAMC2/COL1A2/IFNG/COL3A1/TNF	20
hsa04670	Leukocyte transendothelial migration	21/290	114/8145	4.02447e-10	1.10896e-08	8.75498e-09	ACTN1/CTNND1/CXCR4/ITGB2/ITK/RHOH/PTK2/EZR/VCL/PRKCB/RAC2/ITGAL/RASSF5/NCF4/MYL9/CLDN4/MMP2/CXCL12/ITGA4/CYBA/PTK2B	21
hsa04060	Cytokine-cytokine receptor interaction	34/290	295/8145	9.54319e-10	2.18187e-08	1.72253e-08	CCL5/CXCR4/IL2RG/TNFRSF9/CD27/CCL4L1/CCL4L2/CCR6/TNFRSF1A/CCL4/IL10RA/IL7R/LTBR/TNFRSF1B/CXCL14/LTB/IL32/CCR7/TNFRSF12A/TNFRSF21/CXCR6/IL2RB/CD4/IL21R/CXCR3/INHBA/TNFRSF4/IL2RA/CCL3/CXCL13/IFNG/CXCL12/TNF/TNFRSF18	34
hsa04659	Th17 cell differentiation	20/290	108/8145	9.67763e-10	2.18187e-08	1.72253e-08	CD3D/CD3E/CD3G/IL2RG/JAK3/LCK/CD247/LAT/ZAP70/IL2RB/IRF4/CD4/IL21R/IL2RA/IFNG/HLA-DPB1/HLA-DRB1/HLA-DRB5/HLA-DPA1/GATA3	20
hsa04512	ECM-receptor interaction	18/290	88/8145	1.27293e-09	2.63073e-08	2.07689e-08	ITGB4/COL4A2/LAMB3/SDC1/TNC/LAMA3/LAMB2/COL1A1/COL4A1/LAMB1/THBS1/COL6A1/COL6A2/THBS2/FN1/LAMC2/COL1A2/ITGA4	18
hsa05340	Primary immunodeficiency	12/290	38/8145	3.9118e-09	7.46251e-08	5.89146e-08	CD3D/CD3E/IL2RG/JAK3/LCK/PTPRC/ICOS/IL7R/ZAP70/CD8A/CD4/CD8B	12
hsa05150	Staphylococcus aureus infection	17/290	96/8145	3.65338e-08	6.47171e-07	5.10924e-07	C1R/C1S/ITGB2/SELPLG/KRT17/KRT14/KRT19/KRT18/KRT16/ITGAL/KRT15/CFH/CFB/HLA-DPB1/HLA-DRB1/HLA-DRB5/HLA-DPA1	17
hsa05332	Graft-versus-host disease	11/290	42/8145	1.54292e-07	2.55096e-06	2.01391e-06	HLA-E/KLRD1/GZMB/PRF1/CD28/IFNG/HLA-DPB1/HLA-DRB1/HLA-DRB5/TNF/HLA-DPA1	11
hsa04810	Regulation of actin cytoskeleton	25/290	218/8145	2.00498e-07	3.10772e-06	2.45347e-06	ACTN1/CXCR4/ITGB2/TMSB4X/PTK2/EZR/GSN/PIP4K2A/GNG12/ITGB4/PFN2/ARPC1A/VCL/RAC2/ITGAL/MYL9/MYLK/CYFIP2/MYH11/FN1/ARHGEF6/CXCL12/ITGA4/FGD3/ARHGEF1	25
hsa05330	Allograft rejection	10/290	38/8145	5.47352e-07	7.98491e-06	6.30387e-06	HLA-E/GZMB/PRF1/CD28/IFNG/HLA-DPB1/HLA-DRB1/HLA-DRB5/TNF/HLA-DPA1	10
hsa05416	Viral myocarditis	12/290	60/8145	1.0012e-06	1.37943e-05	1.08902e-05	FYN/HLA-E/ITGB2/CAV1/PRF1/RAC2/ITGAL/CD28/HLA-DPB1/HLA-DRB1/HLA-DRB5/HLA-DPA1	12
hsa04062	Chemokine signaling pathway	22/290	192/8145	1.12917e-06	1.47387e-05	1.16358e-05	CCL5/CXCR4/ITK/JAK3/PTK2/CCL4L1/CCL4L2/CCR6/GNG12/CCL4/CXCL14/DOCK2/PRKCB/RAC2/CCR7/GNG2/CXCR6/CXCR3/CCL3/CXCL13/CXCL12/PTK2B	22
hsa04940	Type I diabetes mellitus	10/290	43/8145	1.89535e-06	2.35024e-05	1.85545e-05	HLA-E/GZMB/PRF1/CD28/IFNG/HLA-DPB1/HLA-DRB1/HLA-DRB5/TNF/HLA-DPA1	10
hsa04612	Antigen processing and presentation	13/290	78/8145	3.1143e-06	3.67784e-05	2.90356e-05	CD74/HLA-E/KLRD1/CTSS/CD8A/CD4/CD8B/IFNG/HLA-DPB1/HLA-DRB1/HLA-DRB5/TNF/HLA-DPA1	13
hsa05205	Proteoglycans in cancer	22/290	205/8145	3.40588e-06	3.83935e-05	3.03107e-05	CTTN/HCLS1/CAV1/PTK2/EZR/MYC/SDC1/COL1A1/TIMP3/PRKCB/THBS1/PLAU/CAV2/MMP2/GPC3/FN1/LUM/DCN/COL1A2/TNF/PDCD4/ARHGEF1	22
hsa04064	NF-kappa B signaling pathway	15/290	104/8145	3.5721e-06	3.85166e-05	3.04078e-05	LCK/TNFAIP3/CCL4L1/CCL4L2/BIRC3/TNFRSF1A/CCL4/LTBR/LTB/LAT/PRKCB/ZAP70/PLAU/CXCL12/TNF	15
hsa05323	Rheumatoid arthritis	14/290	93/8145	4.53162e-06	4.68268e-05	3.69685e-05	CCL5/ITGB2/CTLA4/LTB/ITGAL/CD28/CCL3/IFNG/HLA-DPB1/HLA-DRB1/CXCL12/HLA-DRB5/TNF/HLA-DPA1	14
hsa04672	Intestinal immune network for IgA production	10/290	49/8145	6.72132e-06	6.66755e-05	5.26385e-05	CXCR4/ICOS/LTBR/CD28/HLA-DPB1/HLA-DRB1/CXCL12/HLA-DRB5/HLA-DPA1/ITGA4	10
hsa05166	Human T-cell leukemia virus 1 infection	22/290	222/8145	1.24531e-05	0.000118784	9.37767e-05	CD3D/CD3E/CD3G/HLA-E/IL2RG/ITGB2/JAK3/LCK/MYC/TNFRSF1A/LTBR/ITGAL/IL2RB/NRP1/CD4/IL2RA/ETS1/HLA-DPB1/HLA-DRB1/HLA-DRB5/TNF/HLA-DPA1	22
hsa05235	PD-L1 expression and PD-1 checkpoint pathway in cancer	13/290	89/8145	1.39729e-05	0.000128344	0.000101324	CD3D/CD3E/CD3G/LCK/CD247/LAT/BATF/ZAP70/CD4/CD28/PDCD1/IFNG/EML4	13
hsa05163	Human cytomegalovirus infection	22/290	225/8145	1.54138e-05	0.000136522	0.000107781	CCL5/CXCR4/HLA-E/PTK2/CCL4L1/CCL4L2/MYC/TNFRSF1A/GNG12/CCL4/IL10RA/CALML3/PRKCB/RAC2/GNG2/PTGER4/CCL3/CXCL12/AKAP13/TNF/ARHGEF1/PTK2B	22
hsa05135	Yersinia infection	16/290	137/8145	2.66982e-05	0.000228316	0.000180249	LCK/LCP2/PTK2/ARPC1A/LAT/RAC2/ZAP70/CD8A/WIPF1/CD4/FN1/CD8B/TNF/ITGA4/ARHGEF1/PTK2B	16
hsa05145	Toxoplasmosis	14/290	112/8145	3.99519e-05	0.000330269	0.000260739	BIRC3/TNFRSF1A/IL10RA/LAMB3/LAMA3/LAMB2/LAMB1/LAMC2/IFNG/HLA-DPB1/HLA-DRB1/HLA-DRB5/TNF/HLA-DPA1	14
hsa04151	PI3K-Akt signaling pathway	28/290	354/8145	5.69907e-05	0.000455925	0.000359941	IL2RG/JAK3/PTK2/EFNA1/MYC/GNG12/ITGB4/IL7R/COL4A2/LAMB3/TNC/LAMA3/LAMB2/COL1A1/NTRK2/COL4A1/GNG2/IL2RB/LAMB1/THBS1/COL6A1/COL6A2/THBS2/FN1/IL2RA/LAMC2/COL1A2/ITGA4	28
hsa05140	Leishmaniasis	11/290	77/8145	7.93431e-05	0.000614909	0.000485454	ITGB2/PRKCB/NCF4/IFNG/HLA-DPB1/HLA-DRB1/HLA-DRB5/TNF/HLA-DPA1/ITGA4/CYBA	11
hsa05321	Inflammatory bowel disease	10/290	65/8145	8.8445e-05	0.000661146	0.000521958	IL2RG/STAT4/IL21R/IFNG/HLA-DPB1/HLA-DRB1/HLA-DRB5/TNF/HLA-DPA1/GATA3	10
hsa05320	Autoimmune thyroid disease	9/290	53/8145	9.0641e-05	0.000661146	0.000521958	HLA-E/CTLA4/GZMB/PRF1/CD28/HLA-DPB1/HLA-DRB1/HLA-DRB5/HLA-DPA1	9
hsa04610	Complement and coagulation cascades	11/290	85/8145	0.000196764	0.00139422	0.0011007	C1R/C1S/ITGB2/SERPING1/CD59/SERPINE1/PLAU/CFH/CFB/TFPI/A2M	11
hsa05144	Malaria	8/290	50/8145	0.000342111	0.00235676	0.0018606	ITGB2/SDC1/ITGAL/THBS1/THBS2/KLRK1/IFNG/TNF	8
hsa05222	Small cell lung cancer	11/290	92/8145	0.000397512	0.0026644	0.00210348	PTK2/MYC/BIRC3/COL4A2/LAMB3/LAMA3/LAMB2/COL4A1/LAMB1/FN1/LAMC2	11
hsa05170	Human immunodeficiency virus 1 infection	18/290	212/8145	0.000539158	0.00351871	0.00277793	CD3D/CD3E/CD3G/CXCR4/HLA-E/PTK2/TNFRSF1A/GNG12/CALML3/TNFRSF1B/CD247/PRKCB/RAC2/GNG2/CD4/TNF/APOBEC3G/PTK2B	18
hsa05310	Asthma	6/290	31/8145	0.000671225	0.0042683	0.00336971	HLA-DPB1/HLA-DRB1/HLA-DRB5/TNF/HLA-DPA1/FCER1G	6
hsa05165	Human papillomavirus infection	24/290	331/8145	0.000702948	0.00435828	0.00344074	HLA-E/PTK2/JAG1/TNFRSF1A/ITGB4/COL4A2/LAMB3/TNC/LAMA3/LAMB2/COL1A1/COL4A1/LAMB1/THBS1/COL6A1/COL6A2/THBS2/FN1/PTGER4/LAMC2/COL1A2/TNF/ITGA4/MFNG	24
hsa04145	Phagosome	14/290	152/8145	0.00100899	0.00610317	0.00481829	C1R/CORO1A/HLA-E/ITGB2/TUBB6/CTSS/NCF4/THBS1/THBS2/HLA-DPB1/HLA-DRB1/HLA-DRB5/HLA-DPA1/CYBA	14
hsa04015	Rap1 signaling pathway	17/290	210/8145	0.00130226	0.00768953	0.00607069	CTNND1/ITGB2/LCP2/EFNA1/ID1/CALML3/PFN2/EVL/LAT/PRKCB/RAC2/ITGAL/RASSF5/SKAP1/CDH1/THBS1/RAPGEF6	17
hsa05100	Bacterial invasion of epithelial cells	9/290	77/8145	0.00156406	0.00902065	0.00712157	CTTN/HCLS1/CAV1/PTK2/ARPC1A/VCL/CDH1/CAV2/FN1	9
hsa05130	Pathogenic Escherichia coli infection	16/290	197/8145	0.00173486	0.00977832	0.00771973	CTTN/FYN/HCLS1/EZR/TNFRSF1A/ARPC1A/TUBB6/WIPF1/CLDN4/CYTH4/CYFIP2/MYH11/MYO1F/MYO1G/TNF/ARHGEF1	16
hsa04350	TGF-beta signaling pathway	10/290	94/8145	0.00180107	0.00992592	0.00783625	MYC/ID1/LTBP1/ID3/THBS1/INHBA/DCN/IFNG/TNF/ID2	10
hsa05152	Tuberculosis	15/290	180/8145	0.00186283	0.0100431	0.00792874	CD74/CORO1A/ITGB2/TNFRSF1A/LSP1/IL10RA/CALML3/CTSS/IFNG/HLA-DPB1/HLA-DRB1/HLA-DRB5/TNF/HLA-DPA1/FCER1G	15
hsa04380	Osteoclast differentiation	12/290	128/8145	0.0019621	0.0103532	0.00817359	FYN/LCK/LCP2/JUND/TNFRSF1A/SIRPG/NCF4/FHL2/TYROBP/IFNG/TNF/CYBA	12
hsa04664	Fc epsilon RI signaling pathway	8/290	68/8145	0.00270907	0.0139969	0.0110502	ALOX5AP/FYN/LCP2/INPP5D/LAT/RAC2/TNF/FCER1G	8
hsa04933	AGE-RAGE signaling pathway in diabetic complications	10/290	100/8145	0.00286028	0.0144765	0.0114288	COL4A2/COL1A1/PRKCB/COL4A1/SERPINE1/MMP2/FN1/COL1A2/COL3A1/TNF	10
hsa05142	Chagas disease	10/290	102/8145	0.00330726	0.016404	0.0129505	CCL5/CD3D/CD3E/CD3G/TNFRSF1A/CD247/SERPINE1/CCL3/IFNG/TNF	10
hsa04974	Protein digestion and absorption	10/290	103/8145	0.0035507	0.0169652	0.0133936	COL4A2/SLC7A8/COL1A1/COL4A1/COL17A1/COL6A1/COL5A2/COL6A2/COL1A2/COL3A1	10
hsa04520	Adherens junction	8/290	71/8145	0.00355722	0.0169652	0.0133936	ACTN1/CTNND1/FYN/PTPRF/SNAI2/VCL/RAC2/CDH1	8
hsa05418	Fluid shear stress and atherosclerosis	12/290	139/8145	0.00389742	0.018237	0.0143976	CAV1/PTK2/TNFRSF1A/CALML3/SDC1/RAC2/GSTA4/CAV2/MMP2/IFNG/TNF/CYBA	12
hsa05169	Epstein-Barr virus infection	15/290	202/8145	0.00557854	0.02562	0.0202263	CD3D/CD3E/CD3G/HLA-E/JAK3/TNFAIP3/MYC/CD247/RUNX3/ITGAL/HLA-DPB1/HLA-DRB1/HLA-DRB5/TNF/HLA-DPA1	15

## Sheet: Supplementary Table3
GO
ONTOLOGY	ID	Description	GeneRatio	BgRatio	pvalue	p.adjust	qvalue	geneID	Count
BP	GO:0030198	extracellular matrix organization	46/339	301/18723	2.94786e-29	5.63574e-26	4.19535e-26	AEBP1/COL14A1/COL1A2/COL3A1/MFAP4/ENG/COL15A1/CRISPLD2/CCDC80/COL1A1/COL4A2/FMOD/ADAMTS1/SPINT2/LAMB2/DDR2/SULF1/COL4A1/CTSK/SERPINB5/SFRP2/NID1/OLFML2B/LAMB3/LUM/MMP2/POSTN/COL5A2/RAMP2/SMOC2/EFEMP2/DPT/SPINT1/FBLN5/PDGFRA/CAV1/FBLN2/FAP/COL18A1/ADAMTS4/LAMB1/LCP1/COL17A1/COL12A1/ANTXR1/IL6	46
BP	GO:0043062	extracellular structure organization	46/339	302/18723	3.42355e-29	5.63574e-26	4.19535e-26	AEBP1/COL14A1/COL1A2/COL3A1/MFAP4/ENG/COL15A1/CRISPLD2/CCDC80/COL1A1/COL4A2/FMOD/ADAMTS1/SPINT2/LAMB2/DDR2/SULF1/COL4A1/CTSK/SERPINB5/SFRP2/NID1/OLFML2B/LAMB3/LUM/MMP2/POSTN/COL5A2/RAMP2/SMOC2/EFEMP2/DPT/SPINT1/FBLN5/PDGFRA/CAV1/FBLN2/FAP/COL18A1/ADAMTS4/LAMB1/LCP1/COL17A1/COL12A1/ANTXR1/IL6	46
BP	GO:0045229	external encapsulating structure organization	46/339	304/18723	4.60938e-29	5.63574e-26	4.19535e-26	AEBP1/COL14A1/COL1A2/COL3A1/MFAP4/ENG/COL15A1/CRISPLD2/CCDC80/COL1A1/COL4A2/FMOD/ADAMTS1/SPINT2/LAMB2/DDR2/SULF1/COL4A1/CTSK/SERPINB5/SFRP2/NID1/OLFML2B/LAMB3/LUM/MMP2/POSTN/COL5A2/RAMP2/SMOC2/EFEMP2/DPT/SPINT1/FBLN5/PDGFRA/CAV1/FBLN2/FAP/COL18A1/ADAMTS4/LAMB1/LCP1/COL17A1/COL12A1/ANTXR1/IL6	46
BP	GO:0031589	cell-substrate adhesion	36/339	363/18723	9.84111e-17	9.0243e-14	6.71785e-14	COL3A1/FN1/THBS1/CCDC80/COL1A1/AXL/LAMB2/NRP1/LGALS1/DLC1/NID1/TACSTD2/ITGA7/LAMB3/POSTN/LYPD3/FERMT2/EFEMP2/VCAM1/FBLN5/JUP/THY1/FBLN2/APOD/LAMB1/RAC2/SORBS1/COL17A1/ANTXR1/CORO1A/CD3E/SGCE/ITGB2/ANGPT2/CCR7/CD96	36
BP	GO:0052547	regulation of peptidase activity	40/339	461/18723	1.85081e-16	1.35775e-13	1.01074e-13	A2M/FN1/PCOLCE/SERPING1/TFPI/THBS1/TIMP1/COL6A3/TIMP3/C4A/C4B/TIMP2/AQP1/SPINT2/SFN/SERPINF1/RCN3/TP63/DLC1/SERPINB5/SFRP2/GSN/NR4A1/SPINT1/ANXA8L1/DHCR24/CAV1/PTTG1/CLDN4/CRYAB/PMAIP1/ANTXR1/S100A9/BIRC3/LCK/S100A8/LAPTM5/CD27/CST7/FYN	40
BP	GO:0045785	positive regulation of cell adhesion	35/339	437/18723	1.732e-13	1.05883e-10	7.88213e-11	FN1/IGF2/CCDC80/CXCL12/CCL2/NRP1/LGALS1/ZBTB16/SFRP2/NID1/FERMT2/EFEMP2/VCAM1/JUP/THY1/CAV1/FBLN2/TPM1/PTPRC/TGM2/TNFRSF18/CORO1A/CD3E/LCK/IL6/RHOH/CD27/PTPN22/KLRK1/ITGB2/ICOS/IL7R/SIRPG/CCR7/FYN	35
BP	GO:0007159	leukocyte cell-cell adhesion	32/339	371/18723	2.69026e-13	1.4097e-10	1.0494e-10	IGF2/CXCL12/EZR/CCL2/LGALS1/ZBTB16/VCAM1/LGALS7B/THY1/CAV1/PTPRC/RAC2/CORO1A/S100A9/CD3E/LCK/S100A8/IL6/LAPTM5/SELPLG/RHOH/CD27/PTPN22/KLRK1/ITGB2/ICOS/CTLA4/IL7R/TIGIT/SIRPG/CCR7/FYN	32
BP	GO:0052548	regulation of endopeptidase activity	34/339	432/18723	6.45295e-13	2.95868e-10	2.20249e-10	A2M/SERPING1/TFPI/THBS1/TIMP1/COL6A3/TIMP3/C4A/C4B/TIMP2/AQP1/SPINT2/SFN/SERPINF1/TP63/DLC1/SERPINB5/SFRP2/GSN/NR4A1/SPINT1/ANXA8L1/DHCR24/PTTG1/CRYAB/PMAIP1/S100A9/BIRC3/LCK/S100A8/LAPTM5/CD27/CST7/FYN	34
BP	GO:0042110	T cell activation	36/339	487/18723	8.35221e-13	3.40399e-10	2.53399e-10	IGF2/CXADR/CCL2/LGALS1/ZBTB16/GSN/VCAM1/LGALS7B/THY1/CAV1/PTPRC/RAC2/LCP1/CORO1A/CD2/CD3E/LCK/CD3D/IL6/LAPTM5/GPR183/RHOH/CD27/ITK/PTPN22/KLRK1/ICOS/CTLA4/IL7R/TIGIT/SIRPG/LAT/CD3G/CD8A/CCR7/FYN	36
BP	GO:0042060	wound healing	33/339	422/18723	1.71675e-12	6.29704e-10	4.68763e-10	COL3A1/DCN/FN1/MYL9/PDGFRB/SERPING1/SPARC/TFPI/THBS1/TIMP1/COL1A1/AXL/KRT6A/DSP/MUSTN1/CDH3/SDC1/POSTN/C1QTNF1/FERMT2/SMOC2/PDGFRA/CAV1/FAP/TPM1/MYLK/CLDN4/CXCR4/LCK/S100A8/MCAM/IL6/PDGFA	33
BP	GO:0010951	negative regulation of endopeptidase activity	25/339	252/18723	5.74079e-12	1.91429e-09	1.42503e-09	A2M/SERPING1/TFPI/THBS1/TIMP1/COL6A3/TIMP3/C4A/C4B/TIMP2/AQP1/SPINT2/SFN/SERPINF1/SERPINB5/SFRP2/NR4A1/SPINT1/ANXA8L1/DHCR24/PTTG1/CRYAB/BIRC3/CD27/CST7	25
BP	GO:0050863	regulation of T cell activation	28/339	329/18723	1.22332e-11	3.58322e-09	2.66741e-09	IGF2/CCL2/LGALS1/ZBTB16/VCAM1/LGALS7B/THY1/CAV1/PTPRC/RAC2/CORO1A/CD2/CD3E/LCK/IL6/LAPTM5/RHOH/CD27/PTPN22/KLRK1/ICOS/CTLA4/IL7R/TIGIT/SIRPG/LAT/CCR7/FYN	28
BP	GO:0010466	negative regulation of peptidase activity	25/339	262/18723	1.35361e-11	3.58322e-09	2.66741e-09	A2M/SERPING1/TFPI/THBS1/TIMP1/COL6A3/TIMP3/C4A/C4B/TIMP2/AQP1/SPINT2/SFN/SERPINF1/SERPINB5/SFRP2/NR4A1/SPINT1/ANXA8L1/DHCR24/PTTG1/CRYAB/BIRC3/CD27/CST7	25
BP	GO:0051346	negative regulation of hydrolase activity	30/339	379/18723	1.36764e-11	3.58322e-09	2.66741e-09	A2M/CNN3/SERPING1/TFPI/THBS1/TIMP1/COL6A3/TIMP3/C4A/C4B/TIMP2/AQP1/SPINT2/SFN/SERPINF1/SERPINB5/SFRP2/PLN/NR4A1/SPINT1/ANXA8L1/DHCR24/PTTG1/CRYAB/BIRC3/CD27/CST7/KLRK1/ANGPTL4/GZMA	30
BP	GO:0050900	leukocyte migration	29/339	369/18723	3.61953e-11	8.85096e-09	6.58882e-09	RARRES2/THBS1/CXCL12/CXADR/CCL2/VCAM1/THY1/APOD/PLVAP/S100A14/EPS8/RAC2/TNFRSF18/CORO1A/CXCR4/S100A9/LCK/S100A8/IL6/GPR183/SELPLG/PGF/RHOH/KLRK1/ITGB2/CCL4L1/CCL4/CCR7/FYN	29
BP	GO:0007160	cell-matrix adhesion	23/339	233/18723	4.58477e-11	1.05106e-08	7.82427e-09	COL3A1/FN1/THBS1/NRP1/DLC1/NID1/ITGA7/POSTN/LYPD3/FERMT2/EFEMP2/VCAM1/FBLN5/JUP/THY1/APOD/SORBS1/COL17A1/CD3E/SGCE/ITGB2/CCR7/CD96	23
BP	GO:0030199	collagen fibril organization	13/339	61/18723	5.36946e-11	1.15854e-08	8.62438e-09	AEBP1/COL14A1/COL1A2/COL3A1/COL1A1/FMOD/DDR2/SFRP2/LUM/COL5A2/EFEMP2/DPT/COL12A1	13
BP	GO:0060326	cell chemotaxis	26/339	310/18723	9.40169e-11	1.91586e-08	1.4262e-08	PDGFRB/RARRES2/THBS1/CXCL12/CXADR/CCL2/NRP1/SMOC2/VCAM1/NR4A1/PDGFRA/S100A14/RAC2/CORO1A/CXCR4/S100A9/S100A8/IL6/GPR183/PGF/KLRK1/ITGB2/CCL4L1/BIN2/CCL4/CCR7	26
BP	GO:1903037	regulation of leukocyte cell-cell adhesion	27/339	336/18723	1.06926e-10	2.06424e-08	1.53666e-08	IGF2/CXCL12/CCL2/LGALS1/ZBTB16/VCAM1/LGALS7B/THY1/CAV1/PTPRC/CORO1A/CD3E/LCK/IL6/LAPTM5/RHOH/CD27/PTPN22/KLRK1/ITGB2/ICOS/CTLA4/IL7R/TIGIT/SIRPG/CCR7/FYN	27
BP	GO:0001706	endoderm formation	12/339	54/18723	1.77361e-10	3.23341e-08	2.40701e-08	COL6A1/FN1/COL4A2/ITGA7/LAMB3/MMP2/COL5A2/LAMB1/COL12A1/DUSP2/DUSP4/ITGB2	12
BP	GO:0022407	regulation of cell-cell adhesion	31/339	448/18723	1.85119e-10	3.23341e-08	2.40701e-08	IGF2/CXCL12/SPINT2/CCL2/LGALS1/ZBTB16/CDH1/C1QTNF1/VCAM1/LGALS7B/THY1/CAV1/PTPRC/EPCAM/CORO1A/CD3E/LCK/IL6/LAPTM5/RHOH/CD27/PTPN22/KLRK1/ITGB2/ICOS/CTLA4/IL7R/TIGIT/SIRPG/CCR7/FYN	31
BP	GO:0050870	positive regulation of T cell activation	21/339	216/18723	4.32373e-10	7.20883e-08	5.36639e-08	IGF2/CCL2/LGALS1/ZBTB16/VCAM1/THY1/CAV1/PTPRC/CORO1A/CD3E/LCK/IL6/RHOH/CD27/PTPN22/KLRK1/ICOS/IL7R/SIRPG/CCR7/FYN	21
BP	GO:1903039	positive regulation of leukocyte cell-cell adhesion	22/339	239/18723	4.70776e-10	7.50786e-08	5.58899e-08	IGF2/CCL2/LGALS1/ZBTB16/VCAM1/THY1/CAV1/PTPRC/CORO1A/CD3E/LCK/IL6/RHOH/CD27/PTPN22/KLRK1/ITGB2/ICOS/IL7R/SIRPG/CCR7/FYN	22
BP	GO:2000146	negative regulation of cell motility	26/339	359/18723	2.22504e-09	3.40061e-07	2.53148e-07	COL3A1/DCN/THBS1/ENG/TIMP1/IGFBP5/CXCL12/SPINT2/CCL2/SERPINF1/SULF1/DLC1/CDH1/SFRP2/PODN/TACSTD2/SLC9A3R1/CLIC4/KRT16/JUP/THY1/APOD/TPM1/ARHGDIB/KLRK1/ANGPT2	26
BP	GO:0040013	negative regulation of locomotion	27/339	391/18723	3.04032e-09	4.46075e-07	3.32067e-07	COL3A1/DCN/THBS1/ENG/TIMP1/IGFBP5/CXCL12/SPINT2/CCL2/SERPINF1/SULF1/NRP1/DLC1/CDH1/SFRP2/PODN/TACSTD2/SLC9A3R1/CLIC4/KRT16/JUP/THY1/APOD/TPM1/ARHGDIB/KLRK1/ANGPT2	27
BP	GO:0050867	positive regulation of cell activation	28/339	420/18723	3.34746e-09	4.72249e-07	3.51551e-07	PDGFRB/THBS1/IGF2/VAMP8/AXL/CCL2/LGALS1/ZBTB16/VCAM1/THY1/CAV1/PTPRC/CORO1A/CD2/CD3E/LCK/IL6/GPR183/RHOH/CD27/PTPN22/KLRK1/ITGB2/ICOS/IL7R/SIRPG/CCR7/FYN	28
BP	GO:0051271	negative regulation of cellular component movement	26/339	367/18723	3.5341e-09	4.80114e-07	3.57406e-07	COL3A1/DCN/THBS1/ENG/TIMP1/IGFBP5/CXCL12/SPINT2/CCL2/SERPINF1/SULF1/DLC1/CDH1/SFRP2/PODN/TACSTD2/SLC9A3R1/CLIC4/KRT16/JUP/THY1/APOD/TPM1/ARHGDIB/KLRK1/ANGPT2	26
BP	GO:0010810	regulation of cell-substrate adhesion	20/339	221/18723	3.96804e-09	5.19813e-07	3.86958e-07	FN1/THBS1/CCDC80/COL1A1/NRP1/LGALS1/DLC1/NID1/TACSTD2/POSTN/FERMT2/EFEMP2/JUP/THY1/FBLN2/APOD/RAC2/CD3E/ANGPT2/CCR7	20
BP	GO:0030336	negative regulation of cell migration	25/339	344/18723	4.26653e-09	5.39642e-07	4.0172e-07	COL3A1/DCN/THBS1/ENG/TIMP1/IGFBP5/CXCL12/CCL2/SERPINF1/SULF1/DLC1/CDH1/SFRP2/PODN/TACSTD2/SLC9A3R1/CLIC4/KRT16/JUP/THY1/APOD/TPM1/ARHGDIB/KLRK1/ANGPT2	25
BP	GO:0035987	endodermal cell differentiation	10/339	45/18723	6.03081e-09	7.37367e-07	5.4891e-07	COL6A1/FN1/COL4A2/ITGA7/LAMB3/MMP2/COL5A2/LAMB1/COL12A1/ITGB2	10
BP	GO:0045861	negative regulation of proteolysis	25/339	351/18723	6.41046e-09	7.58503e-07	5.64643e-07	A2M/SERPING1/TFPI/THBS1/TIMP1/COL6A3/TIMP3/C4A/C4B/TIMP2/AQP1/SPINT2/SFN/SERPINF1/SERPINB5/SFRP2/NR4A1/SPINT1/ANXA8L1/DHCR24/PTTG1/CRYAB/BIRC3/CD27/CST7	25
BP	GO:0002696	positive regulation of leukocyte activation	27/339	409/18723	7.9545e-09	8.87518e-07	6.60685e-07	THBS1/IGF2/VAMP8/AXL/CCL2/LGALS1/ZBTB16/VCAM1/THY1/CAV1/PTPRC/CORO1A/CD2/CD3E/LCK/IL6/GPR183/RHOH/CD27/PTPN22/KLRK1/ITGB2/ICOS/IL7R/SIRPG/CCR7/FYN	27
BP	GO:0050673	epithelial cell proliferation	28/339	437/18723	7.98476e-09	8.87518e-07	6.60685e-07	IGFBP4/SPARC/THBS1/IGF2/IGFBP5/CXCL12/SFN/CCL2/SERPINF1/SULF1/NRP1/TP63/SERPINB5/FGF7/SFRP2/IRF6/CDH3/NFIB/NR4A1/KLK8/CAV1/FAP/NUPR1/LAMB1/FGFBP1/AREG/IL6/PGF	28
BP	GO:0022409	positive regulation of cell-cell adhesion	22/339	284/18723	1.17749e-08	1.27031e-06	9.4564e-07	IGF2/CCL2/LGALS1/ZBTB16/VCAM1/THY1/CAV1/PTPRC/CORO1A/CD3E/LCK/IL6/RHOH/CD27/PTPN22/KLRK1/ITGB2/ICOS/IL7R/SIRPG/CCR7/FYN	22
BP	GO:0007492	endoderm development	12/339	77/18723	1.30864e-08	1.37146e-06	1.02094e-06	COL6A1/FN1/COL4A2/ITGA7/LAMB3/MMP2/COL5A2/LAMB1/COL12A1/DUSP2/DUSP4/ITGB2	12
BP	GO:0001655	urogenital system development	24/339	338/18723	1.37899e-08	1.40504e-06	1.04594e-06	DCN/PDGFRB/FBN1/ADAMTS1/ACTA2/LAMB2/ID3/SERPINF1/SULF1/NRP1/TP63/COL4A1/ZBTB16/SERPINB5/NID1/HEYL/TACSTD2/SDC1/NFIA/PDGFRA/KANK2/EPCAM/PDGFA/ANGPT2	24
BP	GO:0072001	renal system development	22/339	302/18723	3.56466e-08	3.53383e-06	2.63064e-06	DCN/PDGFRB/FBN1/ADAMTS1/ACTA2/LAMB2/ID3/SERPINF1/SULF1/NRP1/COL4A1/ZBTB16/NID1/HEYL/TACSTD2/SDC1/NFIA/PDGFRA/KANK2/EPCAM/PDGFA/ANGPT2	22
BP	GO:0030595	leukocyte chemotaxis	19/339	230/18723	4.29524e-08	4.14604e-06	3.08639e-06	RARRES2/THBS1/CXCL12/CXADR/CCL2/S100A14/RAC2/CORO1A/CXCR4/S100A9/S100A8/IL6/GPR183/PGF/KLRK1/ITGB2/CCL4L1/CCL4/CCR7	19
BP	GO:0071711	basement membrane organization	8/339	31/18723	5.83582e-08	5.48867e-06	4.08586e-06	SPINT2/LAMB2/COL4A1/NID1/LAMB3/RAMP2/CAV1/LAMB1	8
BP	GO:2000116	regulation of cysteine-type endopeptidase activity	19/339	235/18723	6.05498e-08	5.55242e-06	4.13332e-06	THBS1/AQP1/SFN/TP63/DLC1/SFRP2/GSN/NR4A1/DHCR24/CRYAB/PMAIP1/S100A9/BIRC3/LCK/S100A8/LAPTM5/CD27/CST7/FYN	19
BP	GO:0032970	regulation of actin filament-based process	25/339	397/18723	7.26774e-08	6.50197e-06	4.84018e-06	PDGFRB/ESAM/CXCL12/NRP1/DLC1/LMOD1/DSP/PLN/GSN/TACSTD2/FERMT2/JUP/PDGFRA/CAPG/CAV1/TPM1/EPS8/RAC2/ARHGDIB/CORO1A/SYNPO2/RHOH/PDGFA/HCLS1/CCR7	25
BP	GO:0043588	skin development	20/339	263/18723	7.47796e-08	6.53075e-06	4.86161e-06	COL1A2/COL3A1/COL1A1/IGFBP5/SFN/KRT17/TP63/FGF7/DSP/IRF6/CDH3/COL5A2/CLIC4/KRT16/JUP/DHCR24/GJB3/CLDN4/PDGFA/LTB	20
BP	GO:0085029	extracellular matrix assembly	9/339	45/18723	9.38999e-08	8.00988e-06	5.9627e-06	COL1A2/MFAP4/LAMB2/LAMB3/RAMP2/EFEMP2/FBLN5/LAMB1/ANTXR1	9
BP	GO:0031099	regeneration	17/339	198/18723	1.27831e-07	1.06564e-05	7.93285e-06	NNMT/PRRX1/CXCL12/AXL/LAMB2/MAP1B/MUSTN1/POSTN/THY1/SGCA/KLK8/APOD/LCP1/UCP2/IL6/PGF/ANGPT2	17
BP	GO:0034113	heterotypic cell-cell adhesion	10/339	61/18723	1.3187e-07	1.07489e-05	8.00168e-06	CXADR/DSP/ITGA7/VCAM1/JUP/THY1/PTPRC/CD2/LCK/ITGB2	10
BP	GO:0050920	regulation of chemotaxis	18/339	223/18723	1.38925e-07	1.10778e-05	8.2465e-06	PDGFRB/RARRES2/THBS1/CXCL12/CCL2/NRP1/SMOC2/PDGFRA/S100A14/RAC2/CXCR4/IL6/GPR183/PGF/KLRK1/CCL4/ANGPT2/CCR7	18
BP	GO:0051251	positive regulation of lymphocyte activation	23/339	362/18723	2.09488e-07	1.6349e-05	1.21705e-05	IGF2/AXL/CCL2/LGALS1/ZBTB16/VCAM1/THY1/CAV1/PTPRC/CORO1A/CD3E/LCK/IL6/GPR183/RHOH/CD27/PTPN22/KLRK1/ICOS/IL7R/SIRPG/CCR7/FYN	23
BP	GO:0022612	gland morphogenesis	13/339	118/18723	2.25178e-07	1.72074e-05	1.28095e-05	IGFBP5/SULF1/NRP1/TP63/SERPINB5/FGF7/SLC9A3R1/NFIB/CAV1/TGM2/AREG/IL6/PDGFA	13
BP	GO:0043281	regulation of cysteine-type endopeptidase activity involved in apoptotic process	17/339	209/18723	2.78141e-07	2.08208e-05	1.54994e-05	THBS1/AQP1/SFN/TP63/DLC1/SFRP2/GSN/NR4A1/DHCR24/CRYAB/PMAIP1/S100A9/BIRC3/LCK/S100A8/LAPTM5/CD27	17
BP	GO:0001704	formation of primary germ layer	13/339	121/18723	3.02536e-07	2.2194e-05	1.65216e-05	COL6A1/FN1/COL4A2/SFRP2/ITGA7/LAMB3/MMP2/COL5A2/LAMB1/COL12A1/DUSP2/DUSP4/ITGB2	13
BP	GO:0043277	apoptotic cell clearance	9/339	52/18723	3.48731e-07	2.50813e-05	1.8671e-05	THBS1/C4A/C4B/AXL/CCL2/MFGE8/RAC2/TGM2/RHOH	9
BP	GO:0018108	peptidyl-tyrosine phosphorylation	23/339	375/18723	3.90767e-07	2.75641e-05	2.05192e-05	PDGFRB/IGF2/AXL/DDR2/NRP1/FGF7/SFRP2/INSR/THY1/PDGFRA/CAV1/PTPRC/TNFRSF18/SAMSN1/AREG/CD3E/LCK/IL6/PDGFA/ITK/ITGB2/HCLS1/FYN	23
BP	GO:0070482	response to oxygen levels	22/339	347/18723	4.0141e-07	2.77806e-05	2.06804e-05	PDGFRB/THBS1/SOD3/COL1A1/CXCL12/AQP1/EPAS1/SLC2A1/MMP2/POSTN/RAMP2/VCAM1/CAV1/EDNRA/ALDH3A1/CRYAB/PMAIP1/UCP2/CXCR4/PGF/ANGPTL4/ANGPT2	22
BP	GO:0001822	kidney development	20/339	293/18723	4.28656e-07	2.91168e-05	2.16751e-05	DCN/PDGFRB/FBN1/ADAMTS1/ACTA2/LAMB2/ID3/SERPINF1/SULF1/NRP1/ZBTB16/NID1/HEYL/TACSTD2/SDC1/PDGFRA/KANK2/EPCAM/PDGFA/ANGPT2	20
BP	GO:0018212	peptidyl-tyrosine modification	23/339	378/18723	4.49319e-07	2.99655e-05	2.23068e-05	PDGFRB/IGF2/AXL/DDR2/NRP1/FGF7/SFRP2/INSR/THY1/PDGFRA/CAV1/PTPRC/TNFRSF18/SAMSN1/AREG/CD3E/LCK/IL6/PDGFA/ITK/ITGB2/HCLS1/FYN	23
BP	GO:0007162	negative regulation of cell adhesion	20/339	303/18723	7.28e-07	4.7684e-05	3.54968e-05	THBS1/COL1A1/CXCL12/SPINT2/LGALS1/DLC1/CDH1/TACSTD2/POSTN/C1QTNF1/LGALS7B/APOD/PTPRC/EPCAM/ARHGDIB/LAPTM5/PTPN22/CTLA4/TIGIT/ANGPT2	20
BP	GO:0035924	cellular response to vascular endothelial growth factor stimulus	10/339	73/18723	7.49655e-07	4.82409e-05	3.59114e-05	DCN/PDGFRB/NRP1/RAMP2/SMOC2/VCAM1/NR4A1/PDGFRA/PTP4A3/PGF	10
BP	GO:0008360	regulation of cell shape	14/339	154/18723	8.35977e-07	5.28683e-05	3.93562e-05	FN1/EZR/CCL2/DLC1/ITGA7/SLC9A3R1/FERMT2/TPM1/EPS8/RAC2/CORO1A/RHOH/ITGB2/FYN	14
BP	GO:0001666	response to hypoxia	20/339	307/18723	8.93872e-07	5.55716e-05	4.13685e-05	THBS1/SOD3/CXCL12/AQP1/EPAS1/SLC2A1/MMP2/POSTN/RAMP2/VCAM1/CAV1/EDNRA/ALDH3A1/CRYAB/PMAIP1/UCP2/CXCR4/PGF/ANGPTL4/ANGPT2	20
BP	GO:0061041	regulation of wound healing	13/339	134/18723	9.87194e-07	5.94779e-05	4.42764e-05	SERPING1/TFPI/THBS1/C1QTNF1/FERMT2/SMOC2/PDGFRA/CAV1/FAP/MYLK/CLDN4/CXCR4/PDGFA	13
BP	GO:0022604	regulation of cell morphogenesis	20/339	309/18723	9.89136e-07	5.94779e-05	4.42764e-05	FN1/SPARC/EZR/CCL2/NRP1/DLC1/TACSTD2/ITGA7/SLC9A3R1/POSTN/FERMT2/TPM1/EPS8/RAC2/CLDN4/CORO1A/CXCR4/RHOH/ITGB2/FYN	20
BP	GO:0031295	T cell costimulation	8/339	44/18723	1.06805e-06	6.31874e-05	4.70378e-05	LGALS1/CAV1/CD3E/LCK/KLRK1/ICOS/CCR7/FYN	8
BP	GO:0061138	morphogenesis of a branching epithelium	15/339	182/18723	1.18948e-06	6.92544e-05	5.15543e-05	ENG/SPINT2/SULF1/NRP1/TP63/COL4A1/FGF7/SFRP2/TACSTD2/SPINT1/CLIC4/EDNRA/TGM2/AREG/PDGFA	15
BP	GO:0045765	regulation of angiogenesis	21/339	342/18723	1.24004e-06	7.107e-05	5.29058e-05	DCN/HSPB6/SPARC/THBS1/ENG/COL4A2/ADAMTS1/AQP1/SERPINF1/SULF1/NRP1/SFRP2/RAMP2/SMOC2/JUP/THBS2/CXCR4/IL6/PGF/ANGPTL4/ANGPT2	21
BP	GO:0002683	negative regulation of immune system process	24/339	434/18723	1.39043e-06	7.84631e-05	5.84093e-05	A2M/COL3A1/SERPING1/THBS1/FBN1/CXCL12/EZR/AXL/CCL2/LGALS7B/THY1/APOD/PTPRC/SAMSN1/LAPTM5/PTPN22/CST7/KLRK1/CTLA4/IL7R/TIGIT/TBC1D10C/FYN/CD96	24
BP	GO:0002685	regulation of leukocyte migration	16/339	210/18723	1.49196e-06	8.2917e-05	6.1725e-05	RARRES2/THBS1/CXCL12/CCL2/THY1/APOD/PLVAP/S100A14/RAC2/TNFRSF18/IL6/PGF/RHOH/KLRK1/CCL4/CCR7	16
BP	GO:0031294	lymphocyte costimulation	8/339	46/18723	1.52369e-06	8.34162e-05	6.20965e-05	LGALS1/CAV1/CD3E/LCK/KLRK1/ICOS/CCR7/FYN	8
BP	GO:0006936	muscle contraction	21/339	347/18723	1.56386e-06	8.43567e-05	6.27966e-05	CALD1/HSPB6/MYL9/ACTA2/TPM2/SULF1/LMOD1/DSP/PLN/GSN/NR4A1/JUP/CNN1/SGCA/CAV1/CASQ2/TPM1/MYLK/EDNRA/CRYAB/CXCR4	21
BP	GO:1901342	regulation of vasculature development	21/339	348/18723	1.63723e-06	8.70339e-05	6.47897e-05	DCN/HSPB6/SPARC/THBS1/ENG/COL4A2/ADAMTS1/AQP1/SERPINF1/SULF1/NRP1/SFRP2/RAMP2/SMOC2/JUP/THBS2/CXCR4/IL6/PGF/ANGPTL4/ANGPT2	21
BP	GO:0050921	positive regulation of chemotaxis	13/339	141/18723	1.76181e-06	9.23186e-05	6.87237e-05	PDGFRB/RARRES2/THBS1/CXCL12/NRP1/SMOC2/S100A14/RAC2/CXCR4/IL6/PGF/CCL4/CCR7	13
BP	GO:0036293	response to decreased oxygen levels	20/339	322/18723	1.87029e-06	9.53777e-05	7.10009e-05	THBS1/SOD3/CXCL12/AQP1/EPAS1/SLC2A1/MMP2/POSTN/RAMP2/VCAM1/CAV1/EDNRA/ALDH3A1/CRYAB/PMAIP1/UCP2/CXCR4/PGF/ANGPTL4/ANGPT2	20
BP	GO:0051897	positive regulation of protein kinase B signaling	12/339	120/18723	1.87219e-06	9.53777e-05	7.10009e-05	THBS1/ENG/IGF2/IGFBP5/AXL/C1QTNF1/FERMT2/INSR/RAMP3/PDGFA/HCLS1/CCR7	12
BP	GO:0050678	regulation of epithelial cell proliferation	22/339	381/18723	1.91122e-06	9.60323e-05	7.14882e-05	SPARC/THBS1/IGF2/CXCL12/SFN/CCL2/SERPINF1/SULF1/NRP1/TP63/SERPINB5/FGF7/SFRP2/CDH3/NFIB/NR4A1/CAV1/NUPR1/LAMB1/FGFBP1/AREG/PGF	22
BP	GO:1903034	regulation of response to wounding	14/339	167/18723	2.20957e-06	0.000109523	8.15311e-05	SERPING1/TFPI/THBS1/C1QTNF1/FERMT2/SMOC2/PDGFRA/KLK8/CAV1/FAP/MYLK/CLDN4/CXCR4/PDGFA	14
BP	GO:0007517	muscle organ development	20/339	327/18723	2.36722e-06	0.000115773	8.61834e-05	DCN/TAGLN/ENG/COL6A3/IGF2/ID3/DSP/HEYL/ITGA7/EFEMP2/NR4A1/SGCA/CAV1/NUPR1/TPM1/MYLK/FHL1/CRYAB/VAMP5/SGCE	20
BP	GO:0032956	regulation of actin cytoskeleton organization	21/339	358/18723	2.56382e-06	0.000123738	9.21127e-05	PDGFRB/ESAM/CXCL12/NRP1/DLC1/LMOD1/GSN/TACSTD2/FERMT2/PDGFRA/CAPG/TPM1/EPS8/RAC2/ARHGDIB/CORO1A/SYNPO2/RHOH/PDGFA/HCLS1/CCR7	21
BP	GO:0018149	peptide cross-linking	7/339	35/18723	2.6071e-06	0.000124193	9.24515e-05	BGN/COL3A1/DCN/FN1/THBS1/DSP/TGM2	7
BP	GO:0097529	myeloid leukocyte migration	16/339	220/18723	2.74148e-06	0.00012892	9.59702e-05	RARRES2/THBS1/CXCL12/CXADR/CCL2/S100A14/RAC2/S100A9/S100A8/IL6/PGF/RHOH/ITGB2/CCL4L1/CCL4/CCR7	16
BP	GO:0071621	granulocyte chemotaxis	12/339	125/18723	2.88547e-06	0.000133002	9.90088e-05	RARRES2/THBS1/CXADR/CCL2/S100A14/RAC2/S100A9/S100A8/ITGB2/CCL4L1/CCL4/CCR7	12
BP	GO:0032963	collagen metabolic process	11/339	104/18723	2.9008e-06	0.000133002	9.90088e-05	COL1A2/MFAP4/PDGFRB/ENG/VIM/COL1A1/RCN3/CTSK/MMP2/FAP/IL6	11
BP	GO:0001763	morphogenesis of a branching structure	15/339	196/18723	3.00565e-06	0.000135805	0.000101096	ENG/SPINT2/SULF1/NRP1/TP63/COL4A1/FGF7/SFRP2/TACSTD2/SPINT1/CLIC4/EDNRA/TGM2/AREG/PDGFA	15
BP	GO:0097530	granulocyte migration	13/339	148/18723	3.03599e-06	0.000135805	0.000101096	RARRES2/THBS1/CXADR/CCL2/S100A14/RAC2/S100A9/S100A8/RHOH/ITGB2/CCL4L1/CCL4/CCR7	13
BP	GO:0000302	response to reactive oxygen species	16/339	222/18723	3.08273e-06	0.000136234	0.000101415	PDGFRB/SOD3/COL1A1/AQP1/AXL/SDC1/MMP2/FBLN5/PDGFRA/APOD/TPM1/CRYAB/UCP2/AREG/IL6/FYN	16
BP	GO:0010952	positive regulation of peptidase activity	15/339	197/18723	3.20081e-06	0.000139769	0.000104046	FN1/PCOLCE/RCN3/DLC1/SFRP2/GSN/CAV1/CLDN4/PMAIP1/ANTXR1/S100A9/LCK/S100A8/LAPTM5/FYN	15
BP	GO:2000117	negative regulation of cysteine-type endopeptidase activity	10/339	86/18723	3.46987e-06	0.000148134	0.000110273	THBS1/AQP1/SFN/SFRP2/NR4A1/DHCR24/CRYAB/BIRC3/CD27/CST7	10
BP	GO:0090130	tissue migration	21/339	365/18723	3.47314e-06	0.000148134	0.000110273	DCN/SPARC/THBS1/FSTL1/ACTA2/SERPINF1/NRP1/FGF7/TACSTD2/S100A2/SMOC2/NR4A1/KRT16/JUP/CLEC14A/FAP/KANK2/FGFBP1/PTP4A3/ACTG2/ANGPT2	21
BP	GO:0048771	tissue remodeling	14/339	175/18723	3.83506e-06	0.000160056	0.000119149	BGN/TIMP1/IGFBP5/PDK4/AXL/DDR2/CTSK/EPAS1/MMP2/CAV1/CTHRC1/RAC2/TGM2/IL6	14
BP	GO:0031532	actin cytoskeleton reorganization	11/339	107/18723	3.83995e-06	0.000160056	0.000119149	ESAM/EZR/CXADR/NRP1/FGF7/GSN/PDGFRA/EPS8/ANTXR1/ARHGDIB/HCLS1	11
BP	GO:0070372	regulation of ERK1 and ERK2 cascade	19/339	309/18723	3.92531e-06	0.000161776	0.000120429	FN1/PDGFRB/TIMP3/EZR/CCL2/NRP1/SLC9A3R1/FERMT2/PDGFRA/PTPRC/RAMP3/GPR183/PDGFA/DUSP4/PTPN22/CCL4L1/TBC1D10C/CCL4/CCR7	19
BP	GO:0048545	response to steroid hormone	20/339	339/18723	4.08477e-06	0.000166477	0.000123928	IGFBP7/SPARC/TFPI/THBS1/ENG/COL1A1/AQP1/SERPINF1/TP63/DAB2/HEYL/SDC1/RAMP2/CAV1/KANK2/ALDH3A1/CLDN4/GJB2/AREG/IL6	20
BP	GO:0030217	T cell differentiation	17/339	257/18723	4.84498e-06	0.00019529	0.000145378	ZBTB16/PTPRC/CD2/CD3E/LCK/CD3D/IL6/GPR183/RHOH/CD27/ITK/PTPN22/CTLA4/IL7R/CD3G/CD8A/CCR7	17
BP	GO:0001503	ossification	22/339	408/18723	5.77059e-06	0.000230071	0.000171269	COL1A2/COL6A1/MGP/SPARC/IGF2/COL1A1/IGFBP5/ID3/ASPN/DDR2/TP63/CTSK/ZBTB16/SFRP2/MMP2/COL5A2/FERMT2/VCAN/CTHRC1/AREG/IL6/SRGN	22
BP	GO:0002687	positive regulation of leukocyte migration	12/339	135/18723	6.44542e-06	0.000254213	0.000189241	RARRES2/THBS1/CXCL12/THY1/PLVAP/S100A14/RAC2/TNFRSF18/IL6/PGF/CCL4/CCR7	12
BP	GO:0043434	response to peptide hormone	22/339	414/18723	7.27203e-06	0.000282267	0.000210124	RARRES2/SPARC/TIMP1/IGF2/COL1A1/FBN1/IGFBP5/CXCL12/PDK4/MAP1B/PLN/SLC2A1/NR4A1/INSR/CAV1/SORBS1/GJB2/UCP2/AREG/RAB31/STAT4/FYN	22
BP	GO:0051896	regulation of protein kinase B signaling	14/339	185/18723	7.31061e-06	0.000282267	0.000210124	THBS1/ENG/IGF2/IGFBP5/AXL/RCN3/SLC9A3R1/C1QTNF1/FERMT2/INSR/RAMP3/PDGFA/HCLS1/CCR7	14
BP	GO:0043491	protein kinase B signaling	15/339	211/18723	7.40688e-06	0.000283004	0.000210674	THBS1/ENG/IGF2/IGFBP5/AXL/CCL2/RCN3/SLC9A3R1/C1QTNF1/FERMT2/INSR/RAMP3/PDGFA/HCLS1/CCR7	15
BP	GO:0034329	cell junction assembly	22/339	420/18723	9.11967e-06	0.000341739	0.000254397	FN1/THBS1/ESAM/NRP1/DLC1/MAP1B/PKP1/CDH1/PKP3/RAMP2/FERMT2/GJA4/JUP/THY1/CAV1/APOD/THBS2/SORBS1/CLDN4/GJB2/COL17A1/CDH6	22
BP	GO:0003012	muscle system process	23/339	452/18723	9.13044e-06	0.000341739	0.000254397	CALD1/HSPB6/MYL9/IGFBP5/ACTA2/TPM2/SULF1/LMOD1/DSP/PLN/GSN/NR4A1/JUP/CNN1/SGCA/CAV1/LMCD1/CASQ2/TPM1/MYLK/EDNRA/CRYAB/CXCR4	23
BP	GO:0061298	retina vasculature development in camera-type eye	5/339	17/18723	9.77525e-06	0.000360193	0.000268134	PDGFRB/NRP1/COL4A1/CLIC4/PDGFRA	5
BP	GO:0009612	response to mechanical stimulus	15/339	216/18723	9.81987e-06	0.000360193	0.000268134	COL3A1/DCN/THBS1/ENG/COL1A1/CXCL12/AQP1/MAP1B/GSN/SLC2A1/POSTN/JUP/CXCR4/ANGPT2/FYN	15
BP	GO:0070371	ERK1 and ERK2 cascade	19/339	330/18723	1.007e-05	0.000365709	0.000272241	FN1/PDGFRB/TIMP3/EZR/CCL2/NRP1/SLC9A3R1/FERMT2/PDGFRA/PTPRC/RAMP3/GPR183/PDGFA/DUSP4/PTPN22/CCL4L1/TBC1D10C/CCL4/CCR7	19
BP	GO:0043154	negative regulation of cysteine-type endopeptidase activity involved in apoptotic process	9/339	78/18723	1.14376e-05	0.000411305	0.000306183	THBS1/AQP1/SFN/SFRP2/NR4A1/DHCR24/CRYAB/BIRC3/CD27	9
BP	GO:0014068	positive regulation of phosphatidylinositol 3-kinase signaling	9/339	79/18723	1.27051e-05	0.00045245	0.000336812	DCN/FN1/PDGFRB/INSR/PDGFRA/PDGFA/HCST/HCLS1/FYN	9
BP	GO:0002688	regulation of leukocyte chemotaxis	11/339	122/18723	1.3667e-05	0.000479927	0.000357266	RARRES2/THBS1/CXCL12/CCL2/S100A14/RAC2/IL6/PGF/KLRK1/CCL4/CCR7	11
BP	GO:0071560	cellular response to transforming growth factor beta stimulus	16/339	250/18723	1.39161e-05	0.000479927	0.000357266	COL1A2/COL3A1/THBS1/ENG/COL1A1/FBN1/COL4A2/FMOD/ASPN/DAB2/TGFB1I1/POSTN/FERMT2/CAV1/LTBP1/FYN	16
BP	GO:0006909	phagocytosis	18/339	308/18723	1.4102e-05	0.000479927	0.000357266	THBS1/C4A/C4B/AXL/CCL2/MFGE8/GSN/PTPRC/RAC2/TGM2/IL2RG/CORO1A/RAB31/RHOH/ITGB2/BIN2/SIRPG/FYN	18
BP	GO:0031032	actomyosin structure organization	14/339	196/18723	1.41309e-05	0.000479927	0.000357266	CNN3/PDGFRB/NRP1/KRT19/DLC1/LMOD1/TACSTD2/FERMT2/PDGFRA/CNN1/KRT8/TPM1/SORBS1/CSRP2	14
BP	GO:0071674	mononuclear cell migration	14/339	196/18723	1.41309e-05	0.000479927	0.000357266	RARRES2/THBS1/CXCL12/CCL2/APOD/S100A14/EPS8/CXCR4/IL6/GPR183/KLRK1/CCL4L1/CCL4/CCR7	14
BP	GO:0007568	aging	19/339	339/18723	1.46991e-05	0.000488085	0.00036334	DCN/PDGFRB/SERPING1/TIMP1/COL4A2/IGFBP5/TIMP2/SERPINF1/TP63/HMGA1/KRT14/VCAM1/KRT16/APOD/ALDH3A1/GJB2/CRYAB/UCP2/PRELP	19
BP	GO:0010811	positive regulation of cell-substrate adhesion	11/339	123/18723	1.47703e-05	0.000488085	0.00036334	FN1/CCDC80/NRP1/NID1/FERMT2/EFEMP2/JUP/THY1/FBLN2/CD3E/CCR7	11
BP	GO:0050852	T cell receptor signaling pathway	11/339	123/18723	1.47703e-05	0.000488085	0.00036334	EZR/THY1/PTPRC/CD3E/LCK/LAPTM5/ITK/PTPN22/CTLA4/CCR7/FYN	11
BP	GO:0032835	glomerulus development	8/339	62/18723	1.53514e-05	0.000502757	0.000374261	PDGFRB/ACTA2/LAMB2/SULF1/NID1/HEYL/PDGFRA/ANGPT2	8
BP	GO:0030098	lymphocyte differentiation	20/339	374/18723	1.73472e-05	0.000562832	0.000418982	AXL/LGALS1/ZBTB16/VCAM1/PTPRC/CD2/CD3E/LCK/CD3D/IL6/GPR183/RHOH/CD27/ITK/PTPN22/CTLA4/IL7R/CD3G/CD8A/CCR7	20
BP	GO:0043616	keratinocyte proliferation	7/339	46/18723	1.74926e-05	0.000562832	0.000418982	SFN/TP63/FGF7/IRF6/CDH3/KLK8/AREG	7
BP	GO:0045216	cell-cell junction organization	14/339	200/18723	1.77436e-05	0.000565944	0.000421299	ESAM/CXADR/PKP1/CDH1/DSP/PKP3/RAMP2/FERMT2/GJA4/JUP/CAV1/CLDN4/GJB2/CDH6	14
BP	GO:2001235	positive regulation of apoptotic signaling pathway	11/339	126/18723	1.85567e-05	0.00058504	0.000435515	THBS1/TIMP3/TP63/SLC9A3R1/CAV1/NUPR1/PTPRC/PMAIP1/S100A9/LCK/S100A8	11
BP	GO:0071559	response to transforming growth factor beta	16/339	256/18723	1.86613e-05	0.00058504	0.000435515	COL1A2/COL3A1/THBS1/ENG/COL1A1/FBN1/COL4A2/FMOD/ASPN/DAB2/TGFB1I1/POSTN/FERMT2/CAV1/LTBP1/FYN	16
BP	GO:0055002	striated muscle cell development	8/339	64/18723	1.94751e-05	0.000605378	0.000450654	PDGFRB/KRT19/LMOD1/SDC1/PDGFRA/KRT8/TPM1/CSRP2	8
BP	GO:0007015	actin filament organization	22/339	442/18723	2.01091e-05	0.00061142	0.000455152	CALD1/ESAM/CXCL12/EZR/TPM2/NRP1/DLC1/LMOD1/GSN/TACSTD2/FERMT2/CAPG/TPM1/EPS8/RAC2/SORBS1/LCP1/CORO1A/SYNPO2/RHOH/HCLS1/CCR7	22
BP	GO:0001667	ameboidal-type cell migration	23/339	475/18723	2.01625e-05	0.00061142	0.000455152	DCN/FN1/SPARC/THBS1/TIMP1/FSTL1/SERPINF1/DDR2/NRP1/FGF7/TACSTD2/S100A2/SMOC2/NR4A1/KRT16/JUP/CLEC14A/FAP/KANK2/FGFBP1/ARHGDIB/PTP4A3/ANGPT2	23
BP	GO:0044409	entry into host	12/339	151/18723	2.01695e-05	0.00061142	0.000455152	IFITM3/VAMP8/AXL/CXADR/IFITM2/NRP1/LGALS1/KRT6A/GSN/CAV1/CXCR4/SELPLG	12
BP	GO:2000425	regulation of apoptotic cell clearance	4/339	10/18723	2.03432e-05	0.00061163	0.000455308	C4A/C4B/CCL2/TGM2	4
BP	GO:0050878	regulation of body fluid levels	20/339	379/18723	2.09911e-05	0.000625978	0.000465989	COL3A1/FN1/MYL9/SERPING1/TFPI/THBS1/VAMP8/AQP1/AXL/SFN/TP63/C1QTNF1/KRT16/PDGFRA/CAV1/FAP/CLDN4/LCK/IL6/PDGFA	20
BP	GO:0001952	regulation of cell-matrix adhesion	11/339	128/18723	2.15247e-05	0.000636713	0.000473981	THBS1/NRP1/DLC1/POSTN/FERMT2/EFEMP2/JUP/THY1/APOD/CD3E/CCR7	11
BP	GO:0006979	response to oxidative stress	22/339	446/18723	2.30721e-05	0.000677026	0.000503991	PDGFRB/SOD3/COL1A1/AQP1/AXL/GPX3/EPAS1/SDC1/MMP2/FBLN5/PDGFRA/DHCR24/APOD/TPM1/GJB2/CRYAB/GPX2/UCP2/AREG/MSRB3/IL6/FYN	22
BP	GO:0030193	regulation of blood coagulation	8/339	66/18723	2.44907e-05	0.000705575	0.000525243	SERPING1/TFPI/THBS1/C1QTNF1/PDGFRA/CAV1/FAP/PDGFA	8
BP	GO:0050766	positive regulation of phagocytosis	8/339	66/18723	2.44907e-05	0.000705575	0.000525243	C4A/C4B/CCL2/MFGE8/PTPRC/IL2RG/RAB31/SIRPG	8
BP	GO:0007229	integrin-mediated signaling pathway	10/339	107/18723	2.4622e-05	0.000705575	0.000525243	COL3A1/FN1/TIMP1/ADAMTS1/NRP1/ITGA7/FERMT2/THY1/ITGB2/LAT	10
BP	GO:0034446	substrate adhesion-dependent cell spreading	10/339	108/18723	2.67052e-05	0.000743531	0.000553498	FN1/AXL/LAMB2/NRP1/TACSTD2/LAMB3/POSTN/FERMT2/LAMB1/ANTXR1	10
BP	GO:0030195	negative regulation of blood coagulation	7/339	49/18723	2.67975e-05	0.000743531	0.000553498	SERPING1/TFPI/THBS1/C1QTNF1/PDGFRA/FAP/PDGFA	7
BP	GO:0038084	vascular endothelial growth factor signaling pathway	7/339	49/18723	2.67975e-05	0.000743531	0.000553498	DCN/PDGFRB/NRP1/SMOC2/PDGFRA/PTP4A3/PGF	7
BP	GO:0045766	positive regulation of angiogenesis	13/339	181/18723	2.69601e-05	0.000743531	0.000553498	HSPB6/THBS1/ENG/AQP1/NRP1/SFRP2/RAMP2/SMOC2/JUP/CXCR4/PGF/ANGPTL4/ANGPT2	13
BP	GO:1904018	positive regulation of vasculature development	13/339	181/18723	2.69601e-05	0.000743531	0.000553498	HSPB6/THBS1/ENG/AQP1/NRP1/SFRP2/RAMP2/SMOC2/JUP/CXCR4/PGF/ANGPTL4/ANGPT2	13
BP	GO:0050730	regulation of peptidyl-tyrosine phosphorylation	16/339	264/18723	2.72009e-05	0.000744574	0.000554274	IGF2/NRP1/FGF7/SFRP2/THY1/CAV1/PTPRC/TNFRSF18/SAMSN1/AREG/CD3E/IL6/PDGFA/ITGB2/HCLS1/FYN	16
BP	GO:0010631	epithelial cell migration	19/339	357/18723	3.00429e-05	0.000815483	0.00060706	DCN/SPARC/THBS1/FSTL1/SERPINF1/NRP1/FGF7/TACSTD2/S100A2/SMOC2/NR4A1/KRT16/JUP/CLEC14A/FAP/KANK2/FGFBP1/PTP4A3/ANGPT2	19
BP	GO:0010812	negative regulation of cell-substrate adhesion	8/339	68/18723	3.05461e-05	0.000815483	0.00060706	THBS1/COL1A1/LGALS1/DLC1/TACSTD2/POSTN/APOD/ANGPT2	8
BP	GO:1900046	regulation of hemostasis	8/339	68/18723	3.05461e-05	0.000815483	0.00060706	SERPING1/TFPI/THBS1/C1QTNF1/PDGFRA/CAV1/FAP/PDGFA	8
BP	GO:1900047	negative regulation of hemostasis	7/339	50/18723	3.06807e-05	0.000815483	0.00060706	SERPING1/TFPI/THBS1/C1QTNF1/PDGFRA/FAP/PDGFA	7
BP	GO:0048608	reproductive structure development	21/339	424/18723	3.33635e-05	0.000875851	0.000651999	DCN/PDGFRB/IGF2/ADAMTS1/SPINT2/AXL/SERPINF1/SULF1/TP63/KRT19/SERPINB5/SFRP2/EPAS1/SDC1/SPINT1/PDGFRA/DHCR24/KRT8/NUPR1/GJB3/GJB2	21
BP	GO:0090132	epithelium migration	19/339	360/18723	3.36726e-05	0.000875851	0.000651999	DCN/SPARC/THBS1/FSTL1/SERPINF1/NRP1/FGF7/TACSTD2/S100A2/SMOC2/NR4A1/KRT16/JUP/CLEC14A/FAP/KANK2/FGFBP1/PTP4A3/ANGPT2	19
BP	GO:0014066	regulation of phosphatidylinositol 3-kinase signaling	10/339	111/18723	3.3885e-05	0.000875851	0.000651999	DCN/FN1/PDGFRB/SLC9A3R1/INSR/PDGFRA/PDGFA/HCST/HCLS1/FYN	10
BP	GO:0007369	gastrulation	13/339	185/18723	3.3907e-05	0.000875851	0.000651999	COL6A1/FN1/COL4A2/SFRP2/ITGA7/LAMB3/MMP2/COL5A2/LAMB1/COL12A1/DUSP2/DUSP4/ITGB2	13
BP	GO:0045104	intermediate filament cytoskeleton organization	7/339	51/18723	3.50149e-05	0.000898144	0.000668595	VIM/KRT17/PKP1/DSP/KRT6C/KRT14/KRT16	7
BP	GO:0034109	homotypic cell-cell adhesion	9/339	90/18723	3.66272e-05	0.000928677	0.000691324	FN1/MYL9/CXADR/LGALS1/DSP/C1QTNF1/JUP/PDGFRA/IL6	9
BP	GO:0032103	positive regulation of response to external stimulus	21/339	427/18723	3.69648e-05	0.000928677	0.000691324	PDGFRB/RARRES2/THBS1/VAMP8/CXCL12/NRP1/SMOC2/NUPR1/S100A14/RAC2/TGM2/CXCR4/S100A9/S100A8/IL6/PGF/ALOX5AP/KLRK1/CCL4/CCR7/FYN	21
BP	GO:0061458	reproductive system development	21/339	427/18723	3.69648e-05	0.000928677	0.000691324	DCN/PDGFRB/IGF2/ADAMTS1/SPINT2/AXL/SERPINF1/SULF1/TP63/KRT19/SERPINB5/SFRP2/EPAS1/SDC1/SPINT1/PDGFRA/DHCR24/KRT8/NUPR1/GJB3/GJB2	21
BP	GO:0045061	thymic T cell selection	5/339	22/18723	3.86139e-05	0.000963509	0.000717254	PTPRC/CD3E/CD3D/CD3G/CCR7	5
BP	GO:0045103	intermediate filament-based process	7/339	52/18723	3.98397e-05	0.000987378	0.000735023	VIM/KRT17/PKP1/DSP/KRT6C/KRT14/KRT16	7
BP	GO:0050818	regulation of coagulation	8/339	71/18723	4.19438e-05	0.00102567	0.000763524	SERPING1/TFPI/THBS1/C1QTNF1/PDGFRA/CAV1/FAP/PDGFA	8
BP	GO:0071230	cellular response to amino acid stimulus	8/339	71/18723	4.19438e-05	0.00102567	0.000763524	COL1A2/COL6A1/COL1A1/COL4A1/MMP2/COL5A2/PDGFRA/FYN	8
BP	GO:0007596	blood coagulation	14/339	217/18723	4.38042e-05	0.00106407	0.00079211	COL3A1/FN1/MYL9/SERPING1/TFPI/THBS1/AXL/C1QTNF1/PDGFRA/CAV1/FAP/LCK/IL6/PDGFA	14
BP	GO:0051216	cartilage development	13/339	190/18723	4.47512e-05	0.00107992	0.00080391	BGN/MGP/TIMP1/COL1A1/PRRX1/SULF1/CTSK/ZBTB16/SFRP2/MUSTN1/FRZB/LUM/NFIB	13
BP	GO:0050819	negative regulation of coagulation	7/339	53/18723	4.51968e-05	0.00108354	0.000806609	SERPING1/TFPI/THBS1/C1QTNF1/PDGFRA/FAP/PDGFA	7
BP	GO:0038063	collagen-activated tyrosine kinase receptor signaling pathway	4/339	12/18723	4.65936e-05	0.00110977	0.000826136	COL1A1/COL4A2/DDR2/COL4A1	4
BP	GO:0002690	positive regulation of leukocyte chemotaxis	9/339	94/18723	5.1781e-05	0.00122537	0.00091219	RARRES2/THBS1/CXCL12/S100A14/RAC2/IL6/PGF/CCL4/CCR7	9
BP	GO:0032355	response to estradiol	11/339	141/18723	5.28064e-05	0.00124163	0.000924291	GGT5/PDGFRB/TFPI/COL1A1/MAP1B/POSTN/RAMP2/RAMP3/GJB2/CRYAB/AREG	11
BP	GO:0007599	hemostasis	14/339	222/18723	5.61191e-05	0.00129073	0.000960847	COL3A1/FN1/MYL9/SERPING1/TFPI/THBS1/AXL/C1QTNF1/PDGFRA/CAV1/FAP/LCK/IL6/PDGFA	14
BP	GO:0050817	coagulation	14/339	222/18723	5.61191e-05	0.00129073	0.000960847	COL3A1/FN1/MYL9/SERPING1/TFPI/THBS1/AXL/C1QTNF1/PDGFRA/CAV1/FAP/LCK/IL6/PDGFA	14
BP	GO:0007044	cell-substrate junction assembly	9/339	95/18723	5.63025e-05	0.00129073	0.000960847	FN1/THBS1/NRP1/DLC1/FERMT2/THY1/APOD/SORBS1/COL17A1	9
BP	GO:0050764	regulation of phagocytosis	9/339	95/18723	5.63025e-05	0.00129073	0.000960847	C4A/C4B/CCL2/MFGE8/PTPRC/TGM2/IL2RG/RAB31/SIRPG	9
BP	GO:0002253	activation of immune response	19/339	375/18723	5.83615e-05	0.00132963	0.000989799	A2M/C1R/MFAP4/SERPING1/C4A/C4B/EZR/C1S/THY1/CFH/PTPRC/CD3E/LCK/LAPTM5/ITK/PTPN22/CTLA4/CCR7/FYN	19
BP	GO:0061448	connective tissue development	15/339	252/18723	5.93732e-05	0.00134433	0.00100074	BGN/MGP/PDGFRB/TIMP1/COL1A1/PRRX1/ACTA2/SULF1/CTSK/ZBTB16/SFRP2/MUSTN1/FRZB/LUM/NFIB	15
BP	GO:0046718	viral entry into host cell	11/339	144/18723	6.39894e-05	0.00143996	0.00107193	IFITM3/VAMP8/AXL/CXADR/IFITM2/NRP1/LGALS1/GSN/CAV1/CXCR4/SELPLG	11
BP	GO:0048008	platelet-derived growth factor receptor signaling pathway	7/339	56/18723	6.49156e-05	0.00145189	0.00108082	PDGFRB/NRP1/SLC9A3R1/PDGFRA/PDGFRL/APOD/PDGFA	7
BP	GO:0031100	animal organ regeneration	8/339	76/18723	6.8736e-05	0.00152655	0.00113639	NNMT/CXCL12/AXL/LCP1/UCP2/IL6/PGF/ANGPT2	8
BP	GO:0043410	positive regulation of MAPK cascade	22/339	480/18723	6.90859e-05	0.00152655	0.00113639	IGFBP4/PDGFRB/THBS1/IGF2/TIMP2/CCL2/NRP1/C1QTNF1/FERMT2/INSR/PDGFRA/PTPRC/RAMP3/IL6/LAPTM5/GPR183/PDGFA/CD27/PTPN22/CCL4L1/CCL4/CCR7	22
BP	GO:0045109	intermediate filament organization	5/339	25/18723	7.45055e-05	0.0016267	0.00121095	VIM/KRT17/PKP1/DSP/KRT14	5
BP	GO:1905048	regulation of metallopeptidase activity	5/339	25/18723	7.45055e-05	0.0016267	0.00121095	TIMP1/TIMP3/TIMP2/CLDN4/ANTXR1	5
BP	GO:1990266	neutrophil migration	10/339	122/18723	7.60454e-05	0.0016505	0.00122866	CXADR/CCL2/RAC2/S100A9/S100A8/RHOH/ITGB2/CCL4L1/CCL4/CCR7	10
BP	GO:1902903	regulation of supramolecular fiber organization	19/339	383/18723	7.72296e-05	0.00166634	0.00124045	AEBP1/ESAM/CXCL12/NRP1/DLC1/LMOD1/MAP1B/GSN/TACSTD2/FERMT2/EFEMP2/CAPG/TPM1/EPS8/CRYAB/CORO1A/SYNPO2/HCLS1/CCR7	19
BP	GO:0001954	positive regulation of cell-matrix adhesion	7/339	58/18723	8.1597e-05	0.0017401	0.00129537	NRP1/FERMT2/EFEMP2/JUP/THY1/CD3E/CCR7	7
BP	GO:2001244	positive regulation of intrinsic apoptotic signaling pathway	7/339	58/18723	8.1597e-05	0.0017401	0.00129537	SLC9A3R1/CAV1/NUPR1/PMAIP1/S100A9/LCK/S100A8	7
BP	GO:0052126	movement in host environment	12/339	175/18723	8.56969e-05	0.00181697	0.00135259	IFITM3/VAMP8/AXL/CXADR/IFITM2/NRP1/LGALS1/KRT6A/GSN/CAV1/CXCR4/SELPLG	12
BP	GO:0051701	biological process involved in interaction with host	13/339	203/18723	8.81463e-05	0.00185816	0.00138325	IFITM3/VAMP8/AXL/CXADR/IFITM2/NRP1/LGALS1/KRT6A/GSN/INSR/CAV1/CXCR4/SELPLG	13
BP	GO:0050856	regulation of T cell receptor signaling pathway	6/339	41/18723	8.87973e-05	0.00186119	0.0013855	EZR/THY1/LCK/LAPTM5/PTPN22/CCR7	6
BP	GO:0150115	cell-substrate junction organization	9/339	101/18723	9.10132e-05	0.00187462	0.0013955	FN1/THBS1/NRP1/DLC1/FERMT2/THY1/APOD/SORBS1/COL17A1	9
BP	GO:0048010	vascular endothelial growth factor receptor signaling pathway	7/339	59/18723	9.11605e-05	0.00187462	0.0013955	AXL/SULF1/TMEM204/NRP1/CLEC14A/PGF/FYN	7
BP	GO:0010838	positive regulation of keratinocyte proliferation	4/339	14/18723	9.15568e-05	0.00187462	0.0013955	TP63/FGF7/CDH3/AREG	4
BP	GO:0045059	positive thymic T cell selection	4/339	14/18723	9.15568e-05	0.00187462	0.0013955	PTPRC/CD3E/CD3D/CD3G	4
BP	GO:0009636	response to toxic substance	15/339	262/18723	9.19936e-05	0.00187462	0.0013955	PDGFRB/SOD3/GPX3/MAP1B/CDH1/SDC1/FBLN5/NUPR1/SLC7A8/GPX2/AKR1B10/S100A9/ALOX5AP/MT1M/CCL4	15
BP	GO:0008544	epidermis development	17/339	324/18723	9.33855e-05	0.00189248	0.00140879	IGFBP5/SFN/KRT5/KRT17/TP63/FGF7/DSP/IRF6/CDH3/SLC9A3R1/LAMB3/KRT14/CLIC4/KRT16/KRT15/COL17A1/PDGFA	17
BP	GO:0071229	cellular response to acid chemical	8/339	80/18723	9.9255e-05	0.00200037	0.00148911	COL1A2/COL6A1/COL1A1/COL4A1/MMP2/COL5A2/PDGFRA/FYN	8
BP	GO:0030593	neutrophil chemotaxis	9/339	103/18723	0.000105977	0.00212417	0.00158127	CXADR/CCL2/RAC2/S100A9/S100A8/ITGB2/CCL4L1/CCL4/CCR7	9
BP	GO:1903131	mononuclear cell differentiation	20/339	426/18723	0.000106697	0.00212698	0.00158336	AXL/LGALS1/ZBTB16/VCAM1/PTPRC/CD2/CD3E/LCK/CD3D/IL6/GPR183/RHOH/CD27/ITK/PTPN22/CTLA4/IL7R/CD3G/CD8A/CCR7	20
BP	GO:0061437	renal system vasculature development	5/339	27/18723	0.000109895	0.00216718	0.00161329	PDGFRB/ACTA2/NRP1/PDGFRA/ANGPT2	5
BP	GO:0061440	kidney vasculature development	5/339	27/18723	0.000109895	0.00216718	0.00161329	PDGFRB/ACTA2/NRP1/PDGFRA/ANGPT2	5
BP	GO:0002237	response to molecule of bacterial origin	18/339	363/18723	0.000119509	0.00234417	0.00174504	DCN/GGT5/SPARC/TFPI/VIM/C4B/AXL/CCL2/VCAM1/NR4A1/S100A14/GJB2/S100A9/S100A8/IL6/PTPN22/CCR7/CD96	18
BP	GO:0070831	basement membrane assembly	4/339	15/18723	0.000123073	0.00240123	0.00178752	LAMB2/LAMB3/RAMP2/LAMB1	4
BP	GO:0050866	negative regulation of cell activation	13/339	210/18723	0.000123979	0.0024061	0.00179115	AXL/C1QTNF1/LGALS7B/PDGFRA/PTPRC/SAMSN1/LAPTM5/PDGFA/PTPN22/CST7/CTLA4/TIGIT/TBC1D10C	13
BP	GO:0055001	muscle cell development	12/339	184/18723	0.000137996	0.00262848	0.00195669	PDGFRB/ENG/CXADR/KRT19/LMOD1/SDC1/RAMP2/EFEMP2/PDGFRA/KRT8/TPM1/CSRP2	12
BP	GO:0022617	extracellular matrix disassembly	7/339	63/18723	0.00013898	0.00262848	0.00195669	DDR2/CTSK/MMP2/FAP/ADAMTS4/LCP1/IL6	7
BP	GO:0030239	myofibril assembly	7/339	63/18723	0.00013898	0.00262848	0.00195669	PDGFRB/KRT19/LMOD1/PDGFRA/KRT8/TPM1/CSRP2	7
BP	GO:0050854	regulation of antigen receptor-mediated signaling pathway	7/339	63/18723	0.00013898	0.00262848	0.00195669	EZR/THY1/PTPRC/LCK/LAPTM5/PTPN22/CCR7	7
BP	GO:0051017	actin filament bundle assembly	11/339	157/18723	0.00013902	0.00262848	0.00195669	CALD1/EZR/NRP1/DLC1/TACSTD2/FERMT2/TPM1/EPS8/SORBS1/LCP1/SYNPO2	11
BP	GO:0090287	regulation of cellular response to growth factor stimulus	16/339	304/18723	0.000144254	0.00271346	0.00201995	DCN/THBS1/ENG/FSTL1/FBN1/ASPN/SULF1/TMEM204/DAB2/SFRP2/TGFB1I1/SMOC2/CAV1/FGFBP1/LTBP1/PTP4A3	16
BP	GO:0048732	gland development	20/339	436/18723	0.000145622	0.00272522	0.0020287	IGF2/IGFBP5/SERPINF1/SULF1/NRP1/TP63/SERPINB5/CDH1/FGF7/IRF6/SLC9A3R1/FRZB/NFIB/PDGFRA/CAV1/TGM2/UCP2/AREG/IL6/PDGFA	20
BP	GO:0032386	regulation of intracellular transport	17/339	337/18723	0.00014997	0.00279234	0.00207867	EZR/PKIG/SFN/DAB2/MAP1B/CDH1/PLN/JUP/APOD/RAC2/LCP1/CRYAB/EHD2/ITGB2/GZMB/HCLS1/FYN	17
BP	GO:0035272	exocrine system development	6/339	45/18723	0.000151364	0.00280406	0.0020874	IGF2/NRP1/FGF7/NFIB/TGM2/PDGFA	6
BP	GO:2000107	negative regulation of leukocyte apoptotic process	6/339	46/18723	0.000171445	0.00314962	0.00234464	CXCL12/AXL/CD27/IL7R/HCLS1/CCR7	6
BP	GO:0070374	positive regulation of ERK1 and ERK2 cascade	13/339	217/18723	0.000171735	0.00314962	0.00234464	PDGFRB/CCL2/NRP1/FERMT2/PDGFRA/PTPRC/RAMP3/GPR183/PDGFA/PTPN22/CCL4L1/CCL4/CCR7	13
BP	GO:0061572	actin filament bundle organization	11/339	161/18723	0.000173559	0.00316723	0.00235775	CALD1/EZR/NRP1/DLC1/TACSTD2/FERMT2/TPM1/EPS8/SORBS1/LCP1/SYNPO2	11
BP	GO:0001101	response to acid chemical	10/339	135/18723	0.000176707	0.0031951	0.00237849	COL1A2/COL6A1/COL1A1/COL4A1/MMP2/COL5A2/PDGFRA/KRT8/COL18A1/FYN	10
BP	GO:0110053	regulation of actin filament organization	15/339	278/18723	0.000176828	0.0031951	0.00237849	ESAM/CXCL12/NRP1/DLC1/LMOD1/GSN/TACSTD2/FERMT2/CAPG/TPM1/EPS8/CORO1A/SYNPO2/HCLS1/CCR7	15
BP	GO:0043542	endothelial cell migration	15/339	279/18723	0.000183869	0.00330604	0.00246108	DCN/SPARC/THBS1/FSTL1/SERPINF1/NRP1/S100A2/SMOC2/NR4A1/JUP/CLEC14A/FAP/FGFBP1/PTP4A3/ANGPT2	15
BP	GO:0032496	response to lipopolysaccharide	17/339	343/18723	0.000184937	0.00330902	0.0024633	DCN/GGT5/SPARC/TFPI/VIM/AXL/CCL2/VCAM1/NR4A1/S100A14/GJB2/S100A9/S100A8/IL6/PTPN22/CCR7/CD96	17
BP	GO:0010712	regulation of collagen metabolic process	6/339	47/18723	0.000193573	0.00343008	0.00255341	MFAP4/PDGFRB/ENG/VIM/FAP/IL6	6
BP	GO:0090279	regulation of calcium ion import	6/339	47/18723	0.000193573	0.00343008	0.00255341	PDGFRB/CXCL12/CCL2/PLN/RAMP3/FYN	6
BP	GO:0002064	epithelial cell development	13/339	220/18723	0.000196602	0.00346699	0.00258089	COL15A1/VIM/ACTA2/SPINT2/EZR/LAMB2/SFN/TP63/SDC1/SLC9A3R1/CLIC4/COL18A1/CXCR4	13
BP	GO:0032609	interferon-gamma production	9/339	112/18723	0.000201298	0.00351601	0.00261738	AXL/SLC7A5/LGALS7B/CD2/CD3E/LAPTM5/PTPN22/CCR7/CD96	9
BP	GO:0032649	regulation of interferon-gamma production	9/339	112/18723	0.000201298	0.00351601	0.00261738	AXL/SLC7A5/LGALS7B/CD2/CD3E/LAPTM5/PTPN22/CCR7/CD96	9
BP	GO:0016049	cell growth	21/339	482/18723	0.000202651	0.00352286	0.00262248	FN1/IGFBP4/IGFBP7/IGFBP5/CXCL12/LAMB2/DPYSL2/SFN/KRT17/NRP1/MAP1B/SFRP2/FRZB/POSTN/FBLN5/FHL1/CRYAB/CXCR4/S100A9/S100A8/MEG3	21
BP	GO:0038065	collagen-activated signaling pathway	4/339	17/18723	0.000208528	0.00360792	0.00268581	COL1A1/COL4A2/DDR2/COL4A1	4
BP	GO:0001558	regulation of cell growth	19/339	414/18723	0.000211358	0.00363972	0.00270947	FN1/IGFBP4/IGFBP7/IGFBP5/CXCL12/DPYSL2/SFN/KRT17/NRP1/MAP1B/SFRP2/FRZB/FBLN5/FHL1/CRYAB/CXCR4/S100A9/S100A8/MEG3	19
BP	GO:0044344	cellular response to fibroblast growth factor stimulus	9/339	113/18723	0.000215296	0.00367732	0.00273747	THBS1/COL1A1/CCL2/SULF1/FGF7/POSTN/SMOC2/NR4A1/FGFBP1	9
BP	GO:0007565	female pregnancy	12/339	193/18723	0.000215546	0.00367732	0.00273747	IGFBP7/TIMP1/IGFBP5/SLC2A1/MMP2/RAMP2/CLDN4/GJB2/ARHGDIB/UCP2/PGF/ANGPT2	12
BP	GO:0048146	positive regulation of fibroblast proliferation	6/339	48/18723	0.000217894	0.00368311	0.00274177	FN1/PDGFRB/AQP1/DDR2/PDGFRA/PDGFA	6
BP	GO:1903053	regulation of extracellular matrix organization	6/339	48/18723	0.000217894	0.00368311	0.00274177	AEBP1/DDR2/EFEMP2/FAP/ANTXR1/IL6	6
BP	GO:0006959	humoral immune response	16/339	317/18723	0.000232063	0.00390462	0.00290667	A2M/C1R/MFAP4/RARRES2/SERPING1/C4A/C4B/CCL2/C1S/KRT6A/CFH/PTPRC/S100A9/IL6/GPR183/CCR7	16
BP	GO:0031960	response to corticosteroid	11/339	167/18723	0.000238879	0.00400094	0.00297838	IGFBP7/SPARC/ENG/COL1A1/AQP1/SERPINF1/SDC1/ALDH3A1/GJB2/AREG/IL6	11
BP	GO:0051924	regulation of calcium ion transport	14/339	255/18723	0.000241954	0.00403403	0.00300301	PDGFRB/CXCL12/CCL2/PLN/GEM/THY1/CAV1/CASQ2/MYLK/RAMP3/CORO1A/CXCR4/CCL4/FYN	14
BP	GO:0052372	modulation by symbiont of entry into host	6/339	49/18723	0.000244558	0.00405901	0.0030216	IFITM3/IFITM2/LGALS1/KRT6A/GSN/CAV1	6
BP	GO:0071675	regulation of mononuclear cell migration	9/339	115/18723	0.000245727	0.00406002	0.00302236	RARRES2/THBS1/CXCL12/CCL2/APOD/S100A14/KLRK1/CCL4/CCR7	9
BP	GO:0007204	positive regulation of cytosolic calcium ion concentration	16/339	319/18723	0.000249036	0.00409624	0.00304932	PLN/C1QTNF1/THY1/PDGFRA/CAV1/CASQ2/EDNRA/PTPRC/RAMP3/TGM2/CORO1A/CXCR4/CD52/LCK/CCR7/FYN	16
BP	GO:0032102	negative regulation of response to external stimulus	19/339	420/18723	0.000253418	0.00414937	0.00308887	A2M/SERPING1/TFPI/THBS1/CCL2/SERPINF1/NRP1/C1QTNF1/TNFAIP6/PDGFRA/KLK8/FAP/PTPRC/PDGFA/CST7/KLRK1/ANGPT2/FYN/CD96	19
BP	GO:0007435	salivary gland morphogenesis	5/339	32/18723	0.000254528	0.00414937	0.00308887	NRP1/FGF7/NFIB/TGM2/PDGFA	5
BP	GO:0002544	chronic inflammatory response	4/339	18/18723	0.000264297	0.00428957	0.00319323	THBS1/VCAM1/S100A9/S100A8	4
BP	GO:0046777	protein autophosphorylation	13/339	227/18723	0.000266915	0.00431298	0.00321066	PDGFRB/ENG/DDR2/INSR/THY1/PDGFRA/CAV1/STK17B/PTPRC/PIM2/PDGFA/ITK/FYN	13
BP	GO:0006816	calcium ion transport	19/339	422/18723	0.000268979	0.00432726	0.00322129	PDGFRB/CXCL12/CCL2/PLN/RAMP2/GEM/GJA4/THY1/CAV1/CASQ2/MYLK/PTPRC/RAMP3/CORO1A/CXCR4/LCK/CCL4/CCR7/FYN	19
BP	GO:0007179	transforming growth factor beta receptor signaling pathway	12/339	198/18723	0.000272829	0.0043653	0.00324961	COL1A2/COL3A1/THBS1/ENG/FBN1/FMOD/ASPN/DAB2/TGFB1I1/FERMT2/CAV1/LTBP1	12
BP	GO:0045058	T cell selection	6/339	50/18723	0.000273724	0.0043653	0.00324961	PTPRC/CD3E/CD3D/IL6/CD3G/CCR7	6
BP	GO:0044403	biological process involved in symbiotic interaction	15/339	290/18723	0.000278861	0.00442798	0.00329627	FN1/IFITM3/VAMP8/AXL/CXADR/IFITM2/NRP1/LGALS1/KRT6A/GSN/INSR/CAV1/CXCR4/SELPLG/CCL4	15
BP	GO:0051591	response to cAMP	8/339	93/18723	0.000284597	0.00449958	0.00334957	SPARC/COL1A1/IGFBP5/AQP1/EZR/SDC1/ALDH3A1/AREG	8
BP	GO:0060485	mesenchyme development	15/339	291/18723	0.00028929	0.00455415	0.00339019	FN1/PDGFRB/ENG/COL1A1/ACTA2/NRP1/DAB2/SFRP2/HEYL/TGFB1I1/FRZB/FERMT2/EDNRA/ACTG2/IL6	15
BP	GO:0001649	osteoblast differentiation	13/339	229/18723	0.000290577	0.00455485	0.00339072	COL6A1/IGF2/COL1A1/IGFBP5/ID3/DDR2/TP63/SFRP2/FERMT2/VCAN/CTHRC1/AREG/IL6	13
BP	GO:0014065	phosphatidylinositol 3-kinase signaling	10/339	144/18723	0.000298506	0.00465923	0.00346842	DCN/FN1/PDGFRB/SLC9A3R1/INSR/PDGFRA/PDGFA/HCST/HCLS1/FYN	10
BP	GO:0032964	collagen biosynthetic process	6/339	51/18723	0.000305551	0.00473984	0.00352842	PDGFRB/ENG/VIM/COL1A1/RCN3/IL6	6
BP	GO:1903035	negative regulation of response to wounding	8/339	94/18723	0.000306255	0.00473984	0.00352842	SERPING1/TFPI/THBS1/C1QTNF1/PDGFRA/KLK8/FAP/PDGFA	8
BP	GO:0007043	cell-cell junction assembly	10/339	146/18723	0.000333441	0.00513891	0.0038255	ESAM/PKP1/PKP3/RAMP2/GJA4/JUP/CAV1/CLDN4/GJB2/CDH6	10
BP	GO:0071774	response to fibroblast growth factor	9/339	120/18723	0.000337712	0.00518297	0.00385829	THBS1/COL1A1/CCL2/SULF1/FGF7/POSTN/SMOC2/NR4A1/FGFBP1	9
BP	GO:0010718	positive regulation of epithelial to mesenchymal transition	6/339	52/18723	0.000340209	0.00519658	0.00386843	ENG/COL1A1/DAB2/TGFB1I1/FERMT2/IL6	6
BP	GO:0007431	salivary gland development	5/339	34/18723	0.000341433	0.00519658	0.00386843	NRP1/FGF7/NFIB/TGM2/PDGFA	5
BP	GO:1904035	regulation of epithelial cell apoptotic process	8/339	96/18723	0.00035361	0.00535968	0.00398984	THBS1/CD248/CCL2/GSN/RAMP2/NUPR1/IL6/ANGPTL4	8
BP	GO:1904019	epithelial cell apoptotic process	9/339	121/18723	0.00035915	0.00542124	0.00403567	THBS1/CD248/CCL2/GSN/RAMP2/KRT8/NUPR1/IL6/ANGPTL4	9
BP	GO:0001569	branching involved in blood vessel morphogenesis	5/339	35/18723	0.000392485	0.00587605	0.00437424	ENG/NRP1/COL4A1/SFRP2/EDNRA	5
BP	GO:0010837	regulation of keratinocyte proliferation	5/339	35/18723	0.000392485	0.00587605	0.00437424	SFN/TP63/FGF7/CDH3/AREG	5
BP	GO:0030168	platelet activation	9/339	123/18723	0.0004054	0.00604475	0.00449982	COL3A1/FN1/MYL9/AXL/C1QTNF1/PDGFRA/LCK/IL6/PDGFA	9
BP	GO:0019221	cytokine-mediated signaling pathway	20/339	472/18723	0.00040889	0.0060721	0.00452018	IFITM3/CXCL12/AXL/IFITM2/CCL2/CAV1/KRT8/PLVAP/PTPRC/TNFRSF18/IL2RG/CXCR4/BIRC3/IL6/LAPTM5/STAT4/CCL4L1/IL7R/CCL4/CCR7	20
BP	GO:0048015	phosphatidylinositol-mediated signaling	11/339	178/18723	0.000412931	0.00610739	0.00454645	DCN/FN1/PDGFRB/EZR/SLC9A3R1/INSR/PDGFRA/PDGFA/HCST/HCLS1/FYN	11
BP	GO:0060537	muscle tissue development	18/339	403/18723	0.000426617	0.00628446	0.00467826	DCN/PDGFRB/ENG/IGF2/IGFBP5/CXADR/DSP/PLN/HEYL/EFEMP2/NR4A1/PDGFRA/CAV1/NUPR1/TPM1/MYLK/VAMP5/CSRP2	18
BP	GO:0001936	regulation of endothelial cell proliferation	11/339	179/18723	0.000433007	0.00635307	0.00472934	SPARC/THBS1/IGF2/CXCL12/CCL2/SULF1/NRP1/NR4A1/CAV1/FGFBP1/PGF	11
BP	GO:0002443	leukocyte mediated immunity	19/339	440/18723	0.000451027	0.0065911	0.00490654	C1R/SERPING1/C4A/C4B/VAMP8/C1S/STXBP2/PTPRC/RAC2/CORO1A/IL6/CD27/KLRK1/ITGB2/IL7R/GZMB/LAT/CD8A/CD96	19
BP	GO:0048660	regulation of smooth muscle cell proliferation	11/339	180/18723	0.000453894	0.00660668	0.00491813	PDGFRB/THBS1/IGFBP5/ADAMTS1/MMP2/EFEMP2/CNN1/APOD/TPM1/TGM2/IL6	11
BP	GO:0045862	positive regulation of proteolysis	17/339	372/18723	0.000473308	0.00686203	0.00510822	FN1/PCOLCE/RCN3/DAB2/DLC1/SFRP2/GSN/CAV1/NUPR1/CLDN4/PMAIP1/ANTXR1/S100A9/LCK/S100A8/LAPTM5/FYN	17
BP	GO:0098742	cell-cell adhesion via plasma-membrane adhesion molecules	14/339	273/18723	0.000481665	0.0069557	0.00517795	SPARCL1/ESAM/DSG3/CXADR/CDH1/PCDH18/CDH3/VCAM1/LGALS7B/EPCAM/CLDN4/EMB/ITGB2/CDH6	14
BP	GO:0010038	response to metal ion	17/339	373/18723	0.00048791	0.00701826	0.00522452	SPARC/THBS1/SOD3/AQP1/SERPINF1/CDH1/PLN/SDC1/KRT14/VCAM1/CLIC4/CAV1/CASQ2/CYBRD1/S100A8/ALOX5AP/MT1M	17
BP	GO:0044342	type B pancreatic cell proliferation	4/339	21/18723	0.000495234	0.00706816	0.00526167	IGFBP4/IGFBP5/NR4A1/NUPR1	4
BP	GO:0060445	branching involved in salivary gland morphogenesis	4/339	21/18723	0.000495234	0.00706816	0.00526167	NRP1/FGF7/TGM2/PDGFA	4
BP	GO:0048017	inositol lipid-mediated signaling	11/339	182/18723	0.000498207	0.00708303	0.00527274	DCN/FN1/PDGFRB/EZR/SLC9A3R1/INSR/PDGFRA/PDGFA/HCST/HCLS1/FYN	11
BP	GO:0032570	response to progesterone	5/339	37/18723	0.000511641	0.00721807	0.00537326	THBS1/RAMP2/CAV1/CLDN4/GJB2	5
BP	GO:0043368	positive T cell selection	5/339	37/18723	0.000511641	0.00721807	0.00537326	PTPRC/CD3E/CD3D/IL6/CD3G	5
BP	GO:0061045	negative regulation of wound healing	7/339	78/18723	0.000526617	0.00740088	0.00550935	SERPING1/TFPI/THBS1/C1QTNF1/PDGFRA/FAP/PDGFA	7
BP	GO:0048659	smooth muscle cell proliferation	11/339	184/18723	0.000546082	0.00764514	0.00569119	PDGFRB/THBS1/IGFBP5/ADAMTS1/MMP2/EFEMP2/CNN1/APOD/TPM1/TGM2/IL6	11
BP	GO:0051651	maintenance of location in cell	12/339	214/18723	0.000550455	0.00767707	0.00571495	PLN/GSN/THY1/CAV1/CASQ2/PTPRC/CORO1A/S100A9/LCK/S100A8/SRGN/CCR7	12
BP	GO:0072503	cellular divalent inorganic cation homeostasis	20/339	486/18723	0.000590673	0.00820677	0.00610927	CXCL12/PLN/C1QTNF1/THY1/PDGFRA/CAV1/CASQ2/EDNRA/PTPRC/RAMP3/TGM2/CORO1A/CXCR4/S100A9/CD52/LCK/S100A8/MT1M/CCR7/FYN	20
BP	GO:0050860	negative regulation of T cell receptor signaling pathway	4/339	22/18723	0.000596705	0.00822825	0.00612526	EZR/THY1/LAPTM5/PTPN22	4
BP	GO:0090280	positive regulation of calcium ion import	4/339	22/18723	0.000596705	0.00822825	0.00612526	PDGFRB/CXCL12/CCL2/RAMP3	4
BP	GO:0019932	second-messenger-mediated signaling	15/339	312/18723	0.00060044	0.00824874	0.00614051	THBS1/AQP1/PLN/SLC9A3R1/VCAM1/LMCD1/CASQ2/PTPRC/CXCR4/RASD1/CD3E/TBC1D10C/CCL4/LAT/CCR7	15
BP	GO:0042476	odontogenesis	9/339	130/18723	0.000607544	0.00831519	0.00618998	COL1A2/COL1A1/AQP1/ID3/ASPN/TP63/SDC1/PDGFRA/LAMB1	9
BP	GO:0048145	regulation of fibroblast proliferation	7/339	80/18723	0.000614037	0.00837282	0.00623288	FN1/PDGFRB/AQP1/DDR2/PDGFRA/NUPR1/PDGFA	7
BP	GO:0002934	desmosome organization	3/339	10/18723	0.000642359	0.00859916	0.00640138	DSP/PKP3/JUP	3
BP	GO:0035747	natural killer cell chemotaxis	3/339	10/18723	0.000642359	0.00859916	0.00640138	CCL2/KLRK1/CCL4	3
BP	GO:0048251	elastic fiber assembly	3/339	10/18723	0.000642359	0.00859916	0.00640138	MFAP4/EFEMP2/FBLN5	3
BP	GO:0061299	retina vasculature morphogenesis in camera-type eye	3/339	10/18723	0.000642359	0.00859916	0.00640138	NRP1/COL4A1/CLIC4	3
BP	GO:0097084	vascular associated smooth muscle cell development	3/339	10/18723	0.000642359	0.00859916	0.00640138	ENG/RAMP2/EFEMP2	3
BP	GO:2000249	regulation of actin cytoskeleton reorganization	5/339	39/18723	0.000656117	0.00872658	0.00649622	ESAM/NRP1/PDGFRA/ARHGDIB/HCLS1	5
BP	GO:0032535	regulation of cellular component size	17/339	383/18723	0.000656634	0.00872658	0.00649622	FN1/ESAM/CXCL12/AQP1/EZR/DPYSL2/NRP1/LMOD1/MAP1B/GSN/SLC9A3R1/CAPG/EPS8/CORO1A/IL7R/HCLS1/CCR7	17
BP	GO:0048144	fibroblast proliferation	7/339	81/18723	0.000661866	0.00873282	0.00650087	FN1/PDGFRB/AQP1/DDR2/PDGFRA/NUPR1/PDGFA	7
BP	GO:2000106	regulation of leukocyte apoptotic process	7/339	81/18723	0.000661866	0.00873282	0.00650087	CXCL12/AXL/CD27/IL7R/HCLS1/CD3G/CCR7	7
BP	GO:0042692	muscle cell differentiation	17/339	384/18723	0.000675975	0.00885584	0.00659245	PDGFRB/ENG/IGF2/IGFBP5/CXADR/TMEM204/KRT19/LMOD1/SDC1/RAMP2/EFEMP2/PDGFRA/KRT8/TPM1/CD53/EHD2/CSRP2	17
BP	GO:0090303	positive regulation of wound healing	6/339	59/18723	0.000677243	0.00885584	0.00659245	THBS1/FERMT2/SMOC2/MYLK/CLDN4/CXCR4	6
BP	GO:0045667	regulation of osteoblast differentiation	9/339	132/18723	0.000678433	0.00885584	0.00659245	IGFBP5/ID3/DDR2/TP63/SFRP2/FERMT2/CTHRC1/AREG/IL6	9
BP	GO:0060402	calcium ion transport into cytosol	10/339	160/18723	0.000686358	0.00891982	0.00664007	PLN/THY1/CAV1/CASQ2/PTPRC/RAMP3/CORO1A/LCK/CCR7/FYN	10
BP	GO:0071887	leukocyte apoptotic process	8/339	106/18723	0.000688197	0.00891982	0.00664007	CXCL12/AXL/IL6/CD27/IL7R/HCLS1/CD3G/CCR7	8
BP	GO:0044706	multi-multicellular organism process	12/339	220/18723	0.000702897	0.00907827	0.00675803	IGFBP7/TIMP1/IGFBP5/SLC2A1/MMP2/RAMP2/CLDN4/GJB2/ARHGDIB/UCP2/PGF/ANGPT2	12
BP	GO:0019058	viral life cycle	15/339	317/18723	0.000706783	0.00909643	0.00677155	IFITM3/VAMP8/AXL/CXADR/IFITM2/CCL2/NRP1/LGALS1/GSN/NFIA/CAV1/APOBEC3C/CXCR4/SELPLG/ISG20	15
BP	GO:0090257	regulation of muscle system process	13/339	252/18723	0.000719252	0.00922453	0.00686691	HSPB6/MYL9/IGFBP5/DSP/PLN/NR4A1/JUP/CNN1/SGCA/CAV1/LMCD1/CASQ2/TPM1	13
BP	GO:0010927	cellular component assembly involved in morphogenesis	8/339	107/18723	0.000732323	0.00929468	0.00691913	PDGFRB/PMP22/KRT19/LMOD1/PDGFRA/KRT8/TPM1/CSRP2	8
BP	GO:0042303	molting cycle	8/339	107/18723	0.000732323	0.00929468	0.00691913	IGFBP5/KRT17/TP63/FGF7/CDH3/KRT14/KRT16/PDGFA	8
BP	GO:0042633	hair cycle	8/339	107/18723	0.000732323	0.00929468	0.00691913	IGFBP5/KRT17/TP63/FGF7/CDH3/KRT14/KRT16/PDGFA	8
BP	GO:0031102	neuron projection regeneration	6/339	60/18723	0.000741201	0.00937492	0.00697886	PRRX1/LAMB2/MAP1B/THY1/KLK8/APOD	6
BP	GO:0034612	response to tumor necrosis factor	13/339	253/18723	0.000746123	0.00940474	0.00700106	GGT5/THBS1/COL1A1/CCL2/POSTN/VCAM1/KRT8/PLVAP/TNFRSF18/BIRC3/LAPTM5/CCL4L1/CCL4	13
BP	GO:0051480	regulation of cytosolic calcium ion concentration	16/339	353/18723	0.000752628	0.00945425	0.00703791	PLN/C1QTNF1/THY1/PDGFRA/CAV1/CASQ2/EDNRA/PTPRC/RAMP3/TGM2/CORO1A/CXCR4/CD52/LCK/CCR7/FYN	16
BP	GO:0007178	transmembrane receptor protein serine/threonine kinase signaling pathway	16/339	355/18723	0.000799122	0.010004	0.00744718	COL1A2/COL3A1/THBS1/ENG/VIM/FSTL1/FBN1/FMOD/ASPN/SULF1/DAB2/SFRP2/TGFB1I1/FERMT2/CAV1/LTBP1	16
BP	GO:0001935	endothelial cell proliferation	11/339	193/18723	0.000811739	0.0101274	0.00753903	SPARC/THBS1/IGF2/CXCL12/CCL2/SULF1/NRP1/NR4A1/CAV1/FGFBP1/PGF	11
BP	GO:0010907	positive regulation of glucose metabolic process	5/339	41/18723	0.000829139	0.0102581	0.00763634	NNMT/IGF2/INSR/SORBS1/PMAIP1	5
BP	GO:0071634	regulation of transforming growth factor beta production	5/339	41/18723	0.000829139	0.0102581	0.00763634	FN1/THBS1/CDH3/LUM/LTBP1	5
BP	GO:0050680	negative regulation of epithelial cell proliferation	10/339	164/18723	0.000830607	0.0102581	0.00763634	SPARC/THBS1/SFN/CCL2/SERPINF1/SULF1/SFRP2/NFIB/CAV1/NUPR1	10
BP	GO:1900180	regulation of protein localization to nucleus	9/339	136/18723	0.000840509	0.0103456	0.00770145	PKIG/CDH1/TRIM29/FERMT2/JUP/APOD/RASSF5/HCLS1/FYN	9
BP	GO:1901654	response to ketone	11/339	194/18723	0.000846941	0.0103899	0.00773443	IGFBP7/THBS1/AQP1/SERPINF1/PLN/POSTN/RAMP2/CAV1/CLDN4/GJB2/CCR7	11
BP	GO:0001867	complement activation, lectin pathway	3/339	11/18723	0.000871426	0.01048	0.00780148	A2M/MFAP4/SERPING1	3
BP	GO:0032836	glomerular basement membrane development	3/339	11/18723	0.000871426	0.01048	0.00780148	LAMB2/SULF1/NID1	3
BP	GO:0043589	skin morphogenesis	3/339	11/18723	0.000871426	0.01048	0.00780148	COL1A2/COL1A1/TP63	3
BP	GO:0045060	negative thymic T cell selection	3/339	11/18723	0.000871426	0.01048	0.00780148	PTPRC/CD3E/CCR7	3
BP	GO:0097048	dendritic cell apoptotic process	3/339	11/18723	0.000871426	0.01048	0.00780148	CXCL12/AXL/CCR7	3
BP	GO:2000668	regulation of dendritic cell apoptotic process	3/339	11/18723	0.000871426	0.01048	0.00780148	CXCL12/AXL/CCR7	3
BP	GO:1901653	cellular response to peptide	16/339	359/18723	0.000899489	0.0107821	0.0080264	RARRES2/VIM/IGF2/FBN1/PDK4/MAP1B/VCAM1/NR4A1/INSR/CAV1/SORBS1/GJB2/UCP2/RAB31/PTPN22/FYN	16
BP	GO:0030307	positive regulation of cell growth	10/339	166/18723	0.00091157	0.0108913	0.00810771	FN1/CXCL12/SFN/KRT17/NRP1/MAP1B/SFRP2/CXCR4/S100A9/S100A8	10
BP	GO:0045927	positive regulation of growth	13/339	259/18723	0.000925727	0.0110087	0.00819508	FN1/IGF2/CXCL12/EZR/SFN/KRT17/NRP1/MAP1B/SFRP2/INSR/CXCR4/S100A9/S100A8	13
BP	GO:1904037	positive regulation of epithelial cell apoptotic process	5/339	42/18723	0.000927397	0.0110087	0.00819508	THBS1/CD248/CCL2/GSN/IL6	5
BP	GO:0035023	regulation of Rho protein signal transduction	7/339	86/18723	0.000947126	0.0112066	0.00834242	COL3A1/PDGFRB/NRP1/DLC1/KANK2/EPS8/ARHGDIB	7
BP	GO:0051235	maintenance of location	15/339	327/18723	0.000968108	0.0114181	0.00849982	FBN1/PLN/GSN/THY1/CAV1/CASQ2/PTPRC/LTBP1/CORO1A/S100A9/LCK/S100A8/IL6/SRGN/CCR7	15
BP	GO:0031579	membrane raft organization	4/339	25/18723	0.000988681	0.0115493	0.00859751	GSN/CAV1/PTPRC/CD2	4
BP	GO:0061436	establishment of skin barrier	4/339	25/18723	0.000988681	0.0115493	0.00859751	SFN/TP63/KRT16/CLDN4	4
BP	GO:0072012	glomerulus vasculature development	4/339	25/18723	0.000988681	0.0115493	0.00859751	PDGFRB/ACTA2/PDGFRA/ANGPT2	4
BP	GO:0045444	fat cell differentiation	12/339	229/18723	0.000996814	0.0115706	0.00861338	RARRES2/ZBTB16/SFRP2/TGFB1I1/LAMB3/FRZB/FERMT2/NR4A1/ADIRF/PDGFRA/DIO2/IL6	12
BP	GO:0071356	cellular response to tumor necrosis factor	12/339	229/18723	0.000996814	0.0115706	0.00861338	THBS1/COL1A1/CCL2/POSTN/VCAM1/KRT8/PLVAP/TNFRSF18/BIRC3/LAPTM5/CCL4L1/CCL4	12
BP	GO:0048041	focal adhesion assembly	7/339	87/18723	0.00101431	0.0117365	0.00873689	THBS1/NRP1/DLC1/FERMT2/THY1/APOD/SORBS1	7
BP	GO:0014002	astrocyte development	5/339	43/18723	0.00103406	0.01189	0.00885115	VIM/LAMB2/S100A9/S100A8/IL6	5
BP	GO:0071604	transforming growth factor beta production	5/339	43/18723	0.00103406	0.01189	0.00885115	FN1/THBS1/CDH3/LUM/LTBP1	5
BP	GO:0042098	T cell proliferation	11/339	199/18723	0.00104249	0.0119418	0.00888969	IGF2/VCAM1/LGALS7B/PTPRC/RAC2/CORO1A/CD3E/IL6/PTPN22/CTLA4/FYN	11
BP	GO:0006937	regulation of muscle contraction	10/339	169/18723	0.00104507	0.0119418	0.00888969	HSPB6/MYL9/DSP/PLN/NR4A1/JUP/CNN1/CAV1/CASQ2/TPM1	10
BP	GO:0003018	vascular process in circulatory system	13/339	263/18723	0.00106456	0.0121267	0.00902736	SOD3/ACTA2/SLC2A1/SLC9A3R1/SLC7A5/RAMP2/FERMT2/INSR/CAV1/SLC7A8/PLVAP/EDNRA/PTP4A3	13
BP	GO:0009615	response to virus	16/339	367/18723	0.00113267	0.0127421	0.00948544	IFITM3/VAMP8/CXCL12/ACTA2/IFITM2/HMGA1/APOBEC3C/PTPRC/PMAIP1/CXCR4/BIRC3/IL6/ISG20/PIM2/PTPN22/CCL4	16
BP	GO:0072006	nephron development	9/339	142/18723	0.00114145	0.0127421	0.00948544	PDGFRB/ACTA2/LAMB2/SULF1/NID1/HEYL/TACSTD2/PDGFRA/ANGPT2	9
BP	GO:0097553	calcium ion transmembrane import into cytosol	9/339	142/18723	0.00114145	0.0127421	0.00948544	PLN/THY1/CASQ2/PTPRC/RAMP3/CORO1A/LCK/CCR7/FYN	9
BP	GO:0042129	regulation of T cell proliferation	10/339	171/18723	0.00114265	0.0127421	0.00948544	IGF2/VCAM1/LGALS7B/PTPRC/RAC2/CORO1A/CD3E/IL6/PTPN22/CTLA4	10
BP	GO:0031953	negative regulation of protein autophosphorylation	3/339	12/18723	0.00114637	0.0127421	0.00948544	ENG/CAV1/PTPRC	3
BP	GO:0043383	negative T cell selection	3/339	12/18723	0.00114637	0.0127421	0.00948544	PTPRC/CD3E/CCR7	3
BP	GO:0043568	positive regulation of insulin-like growth factor receptor signaling pathway	3/339	12/18723	0.00114637	0.0127421	0.00948544	IGFBP4/IGFBP5/CDH3	3
BP	GO:0098911	regulation of ventricular cardiac muscle cell action potential	3/339	12/18723	0.00114637	0.0127421	0.00948544	DSP/JUP/CAV1	3
BP	GO:0014910	regulation of smooth muscle cell migration	7/339	89/18723	0.00115988	0.0128533	0.00956826	PDGFRB/IGFBP5/ADAMTS1/NRP1/POSTN/TPM1/PDGFA	7
BP	GO:0019722	calcium-mediated signaling	11/339	202/18723	0.00117674	0.0129618	0.00964897	PLN/VCAM1/LMCD1/CASQ2/PTPRC/CXCR4/CD3E/TBC1D10C/CCL4/LAT/CCR7	11
BP	GO:0032388	positive regulation of intracellular transport	11/339	202/18723	0.00117674	0.0129618	0.00964897	EZR/SFN/DAB2/CDH1/JUP/RAC2/EHD2/ITGB2/GZMB/HCLS1/FYN	11
BP	GO:0050918	positive chemotaxis	6/339	66/18723	0.00122866	0.0134129	0.00998478	CXCL12/NRP1/FGF7/CORO1A/PGF/ANGPT2	6
BP	GO:0051893	regulation of focal adhesion assembly	6/339	66/18723	0.00122866	0.0134129	0.00998478	THBS1/NRP1/DLC1/FERMT2/THY1/APOD	6
BP	GO:0090109	regulation of cell-substrate junction assembly	6/339	66/18723	0.00122866	0.0134129	0.00998478	THBS1/NRP1/DLC1/FERMT2/THY1/APOD	6
BP	GO:0043200	response to amino acid	8/339	116/18723	0.001241	0.0134941	0.0100453	COL1A2/COL6A1/COL1A1/COL4A1/MMP2/COL5A2/PDGFRA/FYN	8
BP	GO:0010959	regulation of metal ion transport	17/339	406/18723	0.00124346	0.0134941	0.0100453	PDGFRB/CXCL12/FXYD3/CCL2/PLN/SLC9A3R1/GEM/THY1/CAV1/CASQ2/MYLK/RAMP3/FHL1/CORO1A/CXCR4/CCL4/FYN	17
BP	GO:0001890	placenta development	9/339	144/18723	0.00125921	0.0136247	0.0101425	DCN/IGF2/SPINT2/KRT19/EPAS1/SPINT1/KRT8/GJB3/GJB2	9
BP	GO:0002920	regulation of humoral immune response	5/339	45/18723	0.00127432	0.0137477	0.010234	A2M/SERPING1/CFH/PTPRC/CCR7	5
BP	GO:0048762	mesenchymal cell differentiation	12/339	236/18723	0.00129056	0.0138821	0.0103341	FN1/ENG/COL1A1/NRP1/DAB2/SFRP2/HEYL/TGFB1I1/FRZB/FERMT2/EDNRA/IL6	12
BP	GO:0072676	lymphocyte migration	8/339	117/18723	0.00131156	0.0140666	0.0104715	CXCL12/CCL2/APOD/GPR183/KLRK1/CCL4L1/CCL4/CCR7	8
BP	GO:0033561	regulation of water loss via skin	4/339	27/18723	0.00133314	0.014215	0.0105819	SFN/TP63/KRT16/CLDN4	4
BP	GO:0098901	regulation of cardiac muscle cell action potential	4/339	27/18723	0.00133314	0.014215	0.0105819	CXADR/DSP/JUP/CAV1	4
BP	GO:0002697	regulation of immune effector process	15/339	339/18723	0.00138543	0.0146569	0.0109109	A2M/SERPING1/VAMP8/SLC7A5/STXBP2/CFH/PTPRC/RAC2/IL6/LAPTM5/PTPN22/KLRK1/ITGB2/IL7R/CD96	15
BP	GO:0010675	regulation of cellular carbohydrate metabolic process	9/339	146/18723	0.00138657	0.0146569	0.0109109	IGFBP4/NNMT/IGF2/PDK4/C1QTNF1/INSR/NUPR1/SORBS1/PMAIP1	9
BP	GO:0042542	response to hydrogen peroxide	9/339	146/18723	0.00138657	0.0146569	0.0109109	PDGFRB/COL1A1/AQP1/AXL/SDC1/CRYAB/AREG/IL6/FYN	9
BP	GO:0050679	positive regulation of epithelial cell proliferation	11/339	207/18723	0.00143195	0.0150931	0.0112356	IGF2/CXCL12/NRP1/TP63/FGF7/CDH3/NR4A1/LAMB1/FGFBP1/AREG/PGF	11
BP	GO:0010906	regulation of glucose metabolic process	8/339	119/18723	0.00146224	0.015322	0.011406	IGFBP4/NNMT/IGF2/PDK4/C1QTNF1/INSR/SORBS1/PMAIP1	8
BP	GO:0001886	endothelial cell morphogenesis	3/339	13/18723	0.00147038	0.015322	0.011406	COL15A1/CLIC4/COL18A1	3
BP	GO:0070486	leukocyte aggregation	3/339	13/18723	0.00147038	0.015322	0.011406	RAC2/S100A9/S100A8	3
BP	GO:1902043	positive regulation of extrinsic apoptotic signaling pathway via death domain receptors	3/339	13/18723	0.00147038	0.015322	0.011406	THBS1/TIMP3/PMAIP1	3
BP	GO:0030324	lung development	10/339	177/18723	0.00148096	0.0153886	0.0114555	PDGFRB/SPARC/CRISPLD2/IGFBP5/RCN3/FGF7/EPAS1/NFIB/PDGFRA/PDGFA	10
BP	GO:0014074	response to purine-containing compound	9/339	148/18723	0.00152411	0.0157477	0.0117229	SPARC/COL1A1/IGFBP5/AQP1/EZR/SDC1/CASQ2/ALDH3A1/AREG	9
BP	GO:0051384	response to glucocorticoid	9/339	148/18723	0.00152411	0.0157477	0.0117229	IGFBP7/SPARC/AQP1/SERPINF1/SDC1/ALDH3A1/GJB2/AREG/IL6	9
BP	GO:0060325	face morphogenesis	4/339	28/18723	0.00153336	0.0157988	0.0117609	CRISPLD2/COL1A1/MMP2/PDGFRA	4
BP	GO:0045669	positive regulation of osteoblast differentiation	6/339	69/18723	0.00154938	0.0158725	0.0118158	DDR2/TP63/SFRP2/FERMT2/CTHRC1/IL6	6
BP	GO:0014911	positive regulation of smooth muscle cell migration	5/339	47/18723	0.00155349	0.0158725	0.0118158	PDGFRB/IGFBP5/ADAMTS1/NRP1/POSTN	5
BP	GO:0048483	autonomic nervous system development	5/339	47/18723	0.00155349	0.0158725	0.0118158	FN1/NRP1/TP63/VCAM1/EDNRA	5
BP	GO:0016032	viral process	17/339	415/18723	0.00157153	0.0160121	0.0119197	IFITM3/VAMP8/AXL/CXADR/IFITM2/CCL2/NRP1/LGALS1/GSN/INSR/NFIA/CAV1/APOBEC3C/CXCR4/SELPLG/ISG20/CCL4	17
BP	GO:0016525	negative regulation of angiogenesis	9/339	149/18723	0.00159688	0.0162254	0.0120785	DCN/SPARC/THBS1/COL4A2/ADAMTS1/SERPINF1/SULF1/THBS2/ANGPT2	9
BP	GO:0003206	cardiac chamber morphogenesis	8/339	121/18723	0.00162634	0.0164791	0.0122673	ENG/ADAMTS1/NRP1/DSP/SFRP2/HEYL/CPE/TPM1	8
BP	GO:0002548	monocyte chemotaxis	6/339	70/18723	0.0016693	0.0168214	0.0125222	CXCL12/CCL2/S100A14/IL6/CCL4L1/CCL4	6
BP	GO:0045123	cellular extravasation	6/339	70/18723	0.0016693	0.0168214	0.0125222	CXCL12/CCL2/VCAM1/THY1/PLVAP/SELPLG	6
BP	GO:0043409	negative regulation of MAPK cascade	10/339	180/18723	0.00167833	0.016866	0.0125554	TIMP3/EZR/SFRP2/SLC9A3R1/CAV1/PTPRC/DUSP2/DUSP4/PTPN22/TBC1D10C	10
BP	GO:2001238	positive regulation of extrinsic apoptotic signaling pathway	5/339	48/18723	0.0017088	0.0171253	0.0127484	THBS1/TIMP3/CAV1/PTPRC/PMAIP1	5
BP	GO:0051928	positive regulation of calcium ion transport	8/339	122/18723	0.00171369	0.0171275	0.01275	PDGFRB/CXCL12/CCL2/THY1/CAV1/MYLK/RAMP3/CCL4	8
BP	GO:0030323	respiratory tube development	10/339	181/18723	0.00174866	0.0173373	0.0129062	PDGFRB/SPARC/CRISPLD2/IGFBP5/RCN3/FGF7/EPAS1/NFIB/PDGFRA/PDGFA	10
BP	GO:0097696	receptor signaling pathway via STAT	10/339	181/18723	0.00174866	0.0173373	0.0129062	CCL2/OCIAD2/CAV1/PTPRC/TNFRSF18/IL6/STAT4/IL7R/HCLS1/FYN	10
BP	GO:2000181	negative regulation of blood vessel morphogenesis	9/339	151/18723	0.00175077	0.0173373	0.0129062	DCN/SPARC/THBS1/COL4A2/ADAMTS1/SERPINF1/SULF1/THBS2/ANGPT2	9
BP	GO:0031069	hair follicle morphogenesis	4/339	29/18723	0.00175359	0.0173373	0.0129062	IGFBP5/KRT17/TP63/FGF7	4
BP	GO:0003208	cardiac ventricle morphogenesis	6/339	71/18723	0.00179613	0.0176628	0.0131485	ENG/DSP/SFRP2/HEYL/CPE/TPM1	6
BP	GO:0150116	regulation of cell-substrate junction organization	6/339	71/18723	0.00179613	0.0176628	0.0131485	THBS1/NRP1/DLC1/FERMT2/THY1/APOD	6
BP	GO:0060401	cytosolic calcium ion transport	10/339	182/18723	0.00182136	0.017863	0.0132975	PLN/THY1/CAV1/CASQ2/PTPRC/RAMP3/CORO1A/LCK/CCR7/FYN	10
BP	GO:1901343	negative regulation of vasculature development	9/339	152/18723	0.00183205	0.0178698	0.0133026	DCN/SPARC/THBS1/COL4A2/ADAMTS1/SERPINF1/SULF1/THBS2/ANGPT2	9
BP	GO:0035791	platelet-derived growth factor receptor-beta signaling pathway	3/339	14/18723	0.00184642	0.0178698	0.0133026	PDGFRB/PDGFRL/PDGFA	3
BP	GO:0050966	detection of mechanical stimulus involved in sensory perception of pain	3/339	14/18723	0.00184642	0.0178698	0.0133026	CXCL12/CXCR4/FYN	3
BP	GO:0086103	G protein-coupled receptor signaling pathway involved in heart process	3/339	14/18723	0.00184642	0.0178698	0.0133026	PLN/CAV1/RAMP3	3
BP	GO:1905049	negative regulation of metallopeptidase activity	3/339	14/18723	0.00184642	0.0178698	0.0133026	TIMP1/TIMP3/TIMP2	3
BP	GO:0034332	adherens junction organization	5/339	49/18723	0.00187519	0.0181005	0.0134743	CDH1/DSP/RAMP2/FERMT2/CDH6	5
BP	GO:0014909	smooth muscle cell migration	7/339	97/18723	0.00191299	0.0183976	0.0136955	PDGFRB/IGFBP5/ADAMTS1/NRP1/POSTN/TPM1/PDGFA	7
BP	GO:0055074	calcium ion homeostasis	18/339	460/18723	0.001916	0.0183976	0.0136955	CXCL12/PLN/C1QTNF1/THY1/PDGFRA/CAV1/CASQ2/EDNRA/PTPRC/S100A14/RAMP3/TGM2/CORO1A/CXCR4/CD52/LCK/CCR7/FYN	18
BP	GO:0043903	regulation of biological process involved in symbiotic interaction	6/339	72/18723	0.00193014	0.0184368	0.0137247	IFITM3/IFITM2/LGALS1/KRT6A/GSN/CAV1	6
BP	GO:1903036	positive regulation of response to wounding	6/339	72/18723	0.00193014	0.0184368	0.0137247	THBS1/FERMT2/SMOC2/MYLK/CLDN4/CXCR4	6
BP	GO:0050858	negative regulation of antigen receptor-mediated signaling pathway	4/339	30/18723	0.00199482	0.0190052	0.0141478	EZR/THY1/LAPTM5/PTPN22	4
BP	GO:0051146	striated muscle cell differentiation	13/339	283/18723	0.00204669	0.0194488	0.0144781	PDGFRB/IGF2/IGFBP5/CXADR/KRT19/LMOD1/SDC1/PDGFRA/KRT8/TPM1/CD53/EHD2/CSRP2	13
BP	GO:0043299	leukocyte degranulation	6/339	73/18723	0.00207157	0.0196345	0.0146163	VAMP8/STXBP2/RAC2/CORO1A/ITGB2/LAT	6
BP	GO:0072659	protein localization to plasma membrane	13/339	284/18723	0.00211078	0.0199545	0.0148545	VAMP8/EZR/DAB2/CDH1/SLC9A3R1/PKP3/RAMP2/JUP/RAMP3/SORBS1/VAMP5/RAB31/EHD2	13
BP	GO:0010717	regulation of epithelial to mesenchymal transition	7/339	99/18723	0.00215007	0.0202679	0.0150878	ENG/COL1A1/DAB2/SFRP2/TGFB1I1/FERMT2/IL6	7
BP	GO:0007163	establishment or maintenance of cell polarity	11/339	218/18723	0.00215498	0.0202679	0.0150878	AQP1/SPINT2/MAP1B/GSN/SLC9A3R1/CLIC4/RAC2/RHOH/CCL4/CD3G/CCR7	11
BP	GO:0003015	heart process	12/339	251/18723	0.00216483	0.0203084	0.015118	CXADR/DSP/PLN/EPAS1/GSN/JUP/CAV1/CASQ2/TPM1/RAMP3/CXCR4/FYN	12
BP	GO:0006911	phagocytosis, engulfment	8/339	127/18723	0.00220758	0.0206566	0.0153772	THBS1/MFGE8/GSN/RAC2/RAB31/RHOH/ITGB2/BIN2	8
BP	GO:0048844	artery morphogenesis	6/339	74/18723	0.0022207	0.0206839	0.0153975	PDGFRB/ENG/PRRX1/NRP1/EFEMP2/MYLK	6
BP	GO:0002695	negative regulation of leukocyte activation	10/339	187/18723	0.00222243	0.0206839	0.0153975	AXL/LGALS7B/PTPRC/SAMSN1/LAPTM5/PTPN22/CST7/CTLA4/TIGIT/TBC1D10C	10
BP	GO:2001233	regulation of apoptotic signaling pathway	15/339	356/18723	0.00222741	0.0206839	0.0153975	THBS1/TIMP3/CXCL12/NRP1/TP63/SFRP2/SLC9A3R1/CAV1/NUPR1/PTPRC/PMAIP1/S100A9/LCK/S100A8/FYN	15
BP	GO:0071622	regulation of granulocyte chemotaxis	5/339	51/18723	0.00224308	0.0207768	0.0154666	RARRES2/THBS1/S100A14/RAC2/CCR7	5
BP	GO:0045725	positive regulation of glycogen biosynthetic process	3/339	15/18723	0.00227726	0.0209348	0.0155842	IGF2/INSR/SORBS1	3
BP	GO:0072224	metanephric glomerulus development	3/339	15/18723	0.00227726	0.0209348	0.0155842	PDGFRB/LAMB2/PDGFRA	3
BP	GO:2000402	negative regulation of lymphocyte migration	3/339	15/18723	0.00227726	0.0209348	0.0155842	CCL2/APOD/KLRK1	3
BP	GO:0001818	negative regulation of cytokine production	15/339	357/18723	0.00228791	0.0209801	0.015618	FN1/THBS1/EZR/AXL/CDH3/LGALS7B/APOD/PTPRC/IL6/LAPTM5/PTPN22/SRGN/TIGIT/CCR7/CD96	15
BP	GO:0017015	regulation of transforming growth factor beta receptor signaling pathway	8/339	128/18723	0.00231856	0.0212082	0.0157878	THBS1/ENG/FBN1/ASPN/DAB2/TGFB1I1/CAV1/LTBP1	8
BP	GO:0033077	T cell differentiation in thymus	6/339	75/18723	0.00237777	0.0216957	0.0161507	PTPRC/CD3E/CD3D/IL7R/CD3G/CCR7	6
BP	GO:0046651	lymphocyte proliferation	13/339	288/18723	0.00238391	0.0216977	0.0161522	IGF2/VCAM1/LGALS7B/PTPRC/RAC2/CORO1A/CD3E/IL6/GPR183/PTPN22/CTLA4/IL7R/FYN	13
BP	GO:0042102	positive regulation of T cell proliferation	7/339	101/18723	0.00240924	0.021874	0.0162834	IGF2/VCAM1/PTPRC/CORO1A/CD3E/IL6/PTPN22	7
BP	GO:0071375	cellular response to peptide hormone stimulus	13/339	290/18723	0.00253098	0.0228457	0.0170068	RARRES2/IGF2/FBN1/PDK4/MAP1B/NR4A1/INSR/CAV1/SORBS1/GJB2/UCP2/RAB31/FYN	13
BP	GO:0014823	response to activity	6/339	76/18723	0.00254306	0.0228457	0.0170068	RARRES2/COL4A2/POSTN/CXCR4/IL6/ANGPT2	6
BP	GO:0035767	endothelial cell chemotaxis	4/339	32/18723	0.00254428	0.0228457	0.0170068	THBS1/NRP1/SMOC2/NR4A1	4
BP	GO:0060323	head morphogenesis	4/339	32/18723	0.00254428	0.0228457	0.0170068	CRISPLD2/COL1A1/MMP2/PDGFRA	4
BP	GO:0010522	regulation of calcium ion transport into cytosol	7/339	102/18723	0.00254752	0.0228457	0.0170068	PLN/THY1/CAV1/CASQ2/RAMP3/CORO1A/FYN	7
BP	GO:0006956	complement activation	8/339	130/18723	0.00255364	0.0228457	0.0170068	A2M/C1R/MFAP4/SERPING1/C4A/C4B/C1S/CFH	8
BP	GO:0002274	myeloid leukocyte activation	11/339	223/18723	0.00256965	0.022933	0.0170718	THBS1/VAMP8/STXBP2/PTPRC/RAC2/CD2/IL6/RHOH/CST7/ITGB2/LAT	11
BP	GO:0032943	mononuclear cell proliferation	13/339	291/18723	0.00260727	0.0232123	0.0172796	IGF2/VCAM1/LGALS7B/PTPRC/RAC2/CORO1A/CD3E/IL6/GPR183/PTPN22/CTLA4/IL7R/FYN	13
BP	GO:0046683	response to organophosphorus	8/339	131/18723	0.00267796	0.0237264	0.0176624	SPARC/COL1A1/IGFBP5/AQP1/EZR/SDC1/ALDH3A1/AREG	8
BP	GO:1903844	regulation of cellular response to transforming growth factor beta stimulus	8/339	131/18723	0.00267796	0.0237264	0.0176624	THBS1/ENG/FBN1/ASPN/DAB2/TGFB1I1/CAV1/LTBP1	8
BP	GO:0002027	regulation of heart rate	7/339	103/18723	0.00269182	0.0237918	0.0177111	DSP/PLN/EPAS1/JUP/CAV1/CASQ2/TPM1	7
BP	GO:0050670	regulation of lymphocyte proliferation	11/339	225/18723	0.00275259	0.0242705	0.0180674	IGF2/VCAM1/LGALS7B/PTPRC/RAC2/CORO1A/CD3E/IL6/GPR183/PTPN22/CTLA4	11
BP	GO:0050731	positive regulation of peptidyl-tyrosine phosphorylation	10/339	193/18723	0.00279441	0.0245801	0.0182979	IGF2/NRP1/FGF7/PTPRC/TNFRSF18/AREG/CD3E/IL6/HCLS1/FYN	10
BP	GO:0048661	positive regulation of smooth muscle cell proliferation	7/339	104/18723	0.00284232	0.0248697	0.0185134	PDGFRB/THBS1/IGFBP5/ADAMTS1/MMP2/TGM2/IL6	7
BP	GO:0003382	epithelial cell morphogenesis	4/339	33/18723	0.00285445	0.0248697	0.0185134	COL15A1/SPINT2/CLIC4/COL18A1	4
BP	GO:0036336	dendritic cell migration	4/339	33/18723	0.00285445	0.0248697	0.0185134	EPS8/CXCR4/GPR183/CCR7	4
BP	GO:0048730	epidermis morphogenesis	4/339	33/18723	0.00285445	0.0248697	0.0185134	IGFBP5/KRT17/TP63/FGF7	4
BP	GO:0006919	activation of cysteine-type endopeptidase activity involved in apoptotic process	6/339	78/18723	0.00289935	0.0251414	0.0187157	DLC1/PMAIP1/S100A9/LCK/S100A8/LAPTM5	6
BP	GO:0070373	negative regulation of ERK1 and ERK2 cascade	6/339	78/18723	0.00289935	0.0251414	0.0187157	TIMP3/EZR/SLC9A3R1/PTPRC/DUSP4/TBC1D10C	6
BP	GO:0032944	regulation of mononuclear cell proliferation	11/339	227/18723	0.00294591	0.0254849	0.0189714	IGF2/VCAM1/LGALS7B/PTPRC/RAC2/CORO1A/CD3E/IL6/GPR183/PTPN22/CTLA4	11
BP	GO:2001242	regulation of intrinsic apoptotic signaling pathway	9/339	164/18723	0.0030638	0.0264424	0.0196842	CXCL12/SFRP2/SLC9A3R1/CAV1/NUPR1/PMAIP1/S100A9/LCK/S100A8	9
BP	GO:0022408	negative regulation of cell-cell adhesion	10/339	196/18723	0.00312154	0.0268775	0.0200081	CXCL12/SPINT2/CDH1/C1QTNF1/LGALS7B/EPCAM/LAPTM5/PTPN22/CTLA4/TIGIT	10
BP	GO:0010676	positive regulation of cellular carbohydrate metabolic process	5/339	55/18723	0.00313236	0.0269075	0.0200305	NNMT/IGF2/INSR/SORBS1/PMAIP1	5
BP	GO:1990778	protein localization to cell periphery	14/339	333/18723	0.00314787	0.026933	0.0200494	VAMP8/EZR/DAB2/CDH1/SLC9A3R1/PKP3/RAMP2/JUP/CAV1/RAMP3/SORBS1/VAMP5/RAB31/EHD2	14
BP	GO:0033157	regulation of intracellular protein transport	11/339	229/18723	0.00315002	0.026933	0.0200494	PKIG/SFN/CDH1/JUP/APOD/RAC2/LCP1/ITGB2/GZMB/HCLS1/FYN	11
BP	GO:0035909	aorta morphogenesis	4/339	34/18723	0.00318952	0.0270814	0.0201599	PDGFRB/ENG/EFEMP2/MYLK	4
BP	GO:0050869	negative regulation of B cell activation	4/339	34/18723	0.00318952	0.0270814	0.0201599	SAMSN1/LAPTM5/CTLA4/TBC1D10C	4
BP	GO:0086004	regulation of cardiac muscle cell contraction	4/339	34/18723	0.00318952	0.0270814	0.0201599	DSP/PLN/JUP/CAV1	4
BP	GO:0010715	regulation of extracellular matrix disassembly	3/339	17/18723	0.00331336	0.0279389	0.0207982	DDR2/FAP/IL6	3
BP	GO:0070293	renal absorption	3/339	17/18723	0.00331336	0.0279389	0.0207982	GSN/SLC9A3R1/CLDN4	3
BP	GO:0070875	positive regulation of glycogen metabolic process	3/339	17/18723	0.00331336	0.0279389	0.0207982	IGF2/INSR/SORBS1	3
BP	GO:0032526	response to retinoic acid	7/339	107/18723	0.0033327	0.0280375	0.0208716	IGFBP7/PDGFRB/COL1A1/AQP1/SERPINF1/GJB3/GJB2	7
BP	GO:0003158	endothelium development	8/339	136/18723	0.00337216	0.0282399	0.0210223	COL15A1/FSTL1/EZR/NRP1/GJA4/CLIC4/COL18A1/CXCR4	8
BP	GO:0099024	plasma membrane invagination	8/339	136/18723	0.00337216	0.0282399	0.0210223	THBS1/MFGE8/GSN/RAC2/RAB31/RHOH/ITGB2/BIN2	8
BP	GO:0031529	ruffle organization	5/339	56/18723	0.00338939	0.0283196	0.0210816	TACSTD2/CAV1/TPM1/EPS8/CCR7	5
BP	GO:1902904	negative regulation of supramolecular fiber organization	9/339	167/18723	0.00345578	0.0288087	0.0214457	DLC1/LMOD1/MAP1B/GSN/TACSTD2/CAPG/EPS8/CRYAB/CORO1A	9
BP	GO:0006874	cellular calcium ion homeostasis	17/339	448/18723	0.00346522	0.0288218	0.0214555	CXCL12/PLN/C1QTNF1/THY1/PDGFRA/CAV1/CASQ2/EDNRA/PTPRC/RAMP3/TGM2/CORO1A/CXCR4/CD52/LCK/CCR7/FYN	17
BP	GO:0042063	gliogenesis	13/339	301/18723	0.00347888	0.02887	0.0214913	MXRA8/VIM/LAMB2/CCL2/NFIB/SPINT1/LAMB1/CXCR4/AREG/S100A9/S100A8/IL6/GPR183	13
BP	GO:0062197	cellular response to chemical stress	14/339	337/18723	0.00350087	0.0288721	0.0214929	SOD3/AQP1/AXL/EPAS1/SLC2A1/MMP2/FBLN5/PDGFRA/CAV1/TPM1/MYLK/GJB2/IL6/FYN	14
BP	GO:0001942	hair follicle development	6/339	81/18723	0.0035021	0.0288721	0.0214929	IGFBP5/KRT17/TP63/FGF7/CDH3/PDGFA	6
BP	GO:0007266	Rho protein signal transduction	8/339	137/18723	0.00352636	0.0288721	0.0214929	COL1A2/COL3A1/PDGFRB/NRP1/DLC1/KANK2/EPS8/ARHGDIB	8
BP	GO:0050671	positive regulation of lymphocyte proliferation	8/339	137/18723	0.00352636	0.0288721	0.0214929	IGF2/VCAM1/PTPRC/CORO1A/CD3E/IL6/GPR183/PTPN22	8
BP	GO:0060048	cardiac muscle contraction	8/339	137/18723	0.00352636	0.0288721	0.0214929	DSP/PLN/GSN/JUP/CAV1/CASQ2/TPM1/CXCR4	8
BP	GO:0090090	negative regulation of canonical Wnt signaling pathway	8/339	137/18723	0.00352636	0.0288721	0.0214929	IGFBP4/RBMS3/DAB2/SFRP2/SLC9A3R1/FRZB/CAV1/CTHRC1	8
BP	GO:0046640	regulation of alpha-beta T cell proliferation	4/339	35/18723	0.00355043	0.0290044	0.0215914	LGALS7B/PTPRC/CD3E/PTPN22	4
BP	GO:0050891	multicellular organismal water homeostasis	5/339	57/18723	0.00366124	0.029777	0.0221665	AQP1/SFN/TP63/KRT16/CLDN4	5
BP	GO:0061756	leukocyte adhesion to vascular endothelial cell	5/339	57/18723	0.00366124	0.029777	0.0221665	CXCL12/VCAM1/IL6/SELPLG/ITGB2	5
BP	GO:0032946	positive regulation of mononuclear cell proliferation	8/339	138/18723	0.00368598	0.0299119	0.0222669	IGF2/VCAM1/PTPRC/CORO1A/CD3E/IL6/GPR183/PTPN22	8
BP	GO:0001892	embryonic placenta development	6/339	82/18723	0.00372232	0.0301401	0.0224369	IGF2/SPINT2/KRT19/EPAS1/SPINT1/KRT8	6
BP	GO:0030216	keratinocyte differentiation	8/339	139/18723	0.00385113	0.031046	0.0231112	SFN/KRT17/TP63/DSP/IRF6/CDH3/CLIC4/KRT16	8
BP	GO:0045598	regulation of fat cell differentiation	8/339	139/18723	0.00385113	0.031046	0.0231112	RARRES2/ZBTB16/SFRP2/TGFB1I1/FRZB/FERMT2/ADIRF/IL6	8
BP	GO:0014812	muscle cell migration	7/339	110/18723	0.00388512	0.0311912	0.0232193	PDGFRB/IGFBP5/ADAMTS1/NRP1/POSTN/TPM1/PDGFA	7
BP	GO:0007259	receptor signaling pathway via JAK-STAT	9/339	170/18723	0.00388615	0.0311912	0.0232193	CCL2/OCIAD2/CAV1/PTPRC/TNFRSF18/IL6/STAT4/HCLS1/FYN	9
BP	GO:0048535	lymph node development	3/339	18/18723	0.00392317	0.0312126	0.0232352	CD248/IL7R/LTB	3
BP	GO:0051895	negative regulation of focal adhesion assembly	3/339	18/18723	0.00392317	0.0312126	0.0232352	THBS1/DLC1/APOD	3
BP	GO:0071800	podosome assembly	3/339	18/18723	0.00392317	0.0312126	0.0232352	GSN/LCP1/BIN2	3
BP	GO:0150118	negative regulation of cell-substrate junction organization	3/339	18/18723	0.00392317	0.0312126	0.0232352	THBS1/DLC1/APOD	3
BP	GO:0010043	response to zinc ion	5/339	58/18723	0.00394837	0.0312126	0.0232352	PLN/KRT14/VCAM1/S100A8/MT1M	5
BP	GO:0032387	negative regulation of intracellular transport	5/339	58/18723	0.00394837	0.0312126	0.0232352	PKIG/MAP1B/PLN/APOD/CRYAB	5
BP	GO:0086065	cell communication involved in cardiac conduction	5/339	58/18723	0.00394837	0.0312126	0.0232352	CXADR/DSP/JUP/CAV1/CASQ2	5
BP	GO:0060541	respiratory system development	10/339	203/18723	0.00400406	0.0315847	0.0235122	PDGFRB/SPARC/CRISPLD2/IGFBP5/RCN3/FGF7/EPAS1/NFIB/PDGFRA/PDGFA	10
BP	GO:0048872	homeostasis of number of cells	12/339	272/18723	0.00414945	0.0326614	0.0243137	FSTL1/AXL/EPAS1/OCIAD2/PMAIP1/CORO1A/IL6/GPR183/IL7R/LAT/HCLS1/CCR7	12
BP	GO:0022404	molting cycle process	6/339	84/18723	0.00419338	0.0328661	0.0244661	IGFBP5/KRT17/TP63/FGF7/CDH3/PDGFA	6
BP	GO:0022405	hair cycle process	6/339	84/18723	0.00419338	0.0328661	0.0244661	IGFBP5/KRT17/TP63/FGF7/CDH3/PDGFA	6
BP	GO:0050732	negative regulation of peptidyl-tyrosine phosphorylation	5/339	59/18723	0.00425125	0.0331779	0.0246982	SFRP2/THY1/CAV1/PTPRC/SAMSN1	5
BP	GO:2000351	regulation of endothelial cell apoptotic process	5/339	59/18723	0.00425125	0.0331779	0.0246982	THBS1/CD248/CCL2/RAMP2/ANGPTL4	5
BP	GO:0002526	acute inflammatory response	7/339	112/18723	0.00429024	0.0334111	0.0248718	FN1/VCAM1/NUPR1/S100A8/IL6/ALOX5AP/CCR7	7
BP	GO:0072593	reactive oxygen species metabolic process	11/339	239/18723	0.00434768	0.0337597	0.0251314	PDGFRB/THBS1/SOD3/PDK4/GPX3/FBLN5/RAC2/CRYAB/PMAIP1/ITGB2/FYN	11
BP	GO:0040036	regulation of fibroblast growth factor receptor signaling pathway	4/339	37/18723	0.00435342	0.0337597	0.0251314	THBS1/SULF1/SMOC2/FGFBP1	4
BP	GO:0007009	plasma membrane organization	8/339	142/18723	0.00438105	0.0338309	0.0251843	GSN/SLC9A3R1/CAV1/PTPRC/CXCR4/S100A9/EHD2/BIN2	8
BP	GO:0050729	positive regulation of inflammatory response	8/339	142/18723	0.00438105	0.0338309	0.0251843	VAMP8/NUPR1/TGM2/S100A9/S100A8/IL6/ALOX5AP/CCR7	8
BP	GO:0048863	stem cell differentiation	10/339	206/18723	0.00443796	0.0341075	0.0253902	A2M/FN1/NRP1/TP63/TACSTD2/FRZB/PDGFRA/EDNRA/PTPRC/EPCAM	10
BP	GO:0001656	metanephros development	6/339	85/18723	0.00444476	0.0341075	0.0253902	PDGFRB/FBN1/LAMB2/ID3/PDGFRA/PDGFA	6
BP	GO:0098773	skin epidermis development	6/339	85/18723	0.00444476	0.0341075	0.0253902	IGFBP5/KRT17/TP63/FGF7/CDH3/PDGFA	6
BP	GO:0050851	antigen receptor-mediated signaling pathway	11/339	240/18723	0.00448503	0.0343446	0.0255668	EZR/THY1/PTPRC/CD3E/LCK/LAPTM5/ITK/PTPN22/CTLA4/CCR7/FYN	11
BP	GO:0031623	receptor internalization	7/339	113/18723	0.0045044	0.0344211	0.0256237	EZR/RAMP2/INSR/CAV1/RAMP3/RAB31/ITGB2	7
BP	GO:0007584	response to nutrient	9/339	174/18723	0.00452401	0.0344991	0.0256818	SPARC/COL1A1/MAP1B/SFRP2/POSTN/VCAM1/KANK2/ALDH3A1/CD3E	9
BP	GO:0042306	regulation of protein import into nucleus	5/339	60/18723	0.00457035	0.034552	0.0257212	PKIG/CDH1/JUP/APOD/HCLS1	5
BP	GO:0010544	negative regulation of platelet activation	3/339	19/18723	0.00459689	0.034552	0.0257212	C1QTNF1/PDGFRA/PDGFA	3
BP	GO:0032695	negative regulation of interleukin-12 production	3/339	19/18723	0.00459689	0.034552	0.0257212	THBS1/TIGIT/CCR7	3
BP	GO:0043652	engulfment of apoptotic cell	3/339	19/18723	0.00459689	0.034552	0.0257212	THBS1/RAC2/RHOH	3
BP	GO:0048245	eosinophil chemotaxis	3/339	19/18723	0.00459689	0.034552	0.0257212	CCL2/CCL4L1/CCL4	3
BP	GO:0062099	negative regulation of programmed necrotic cell death	3/339	19/18723	0.00459689	0.034552	0.0257212	CAV1/NUPR1/BIRC3	3
BP	GO:1903978	regulation of microglial cell activation	3/339	19/18723	0.00459689	0.034552	0.0257212	PTPRC/IL6/CST7	3
BP	GO:1905475	regulation of protein localization to membrane	9/339	175/18723	0.00469555	0.0352214	0.0262195	VAMP8/EZR/DAB2/GSN/RAMP3/SORBS1/ITGB2/GZMB/FYN	9
BP	GO:0009410	response to xenobiotic stimulus	17/339	462/18723	0.00470582	0.0352264	0.0262232	NNMT/ENG/COL1A1/TIMP2/LGALS1/MAP1B/CDH1/SFRP2/CDH3/ADIRF/APOD/COL18A1/ALDH3A1/CXCR4/LCK/PGF/FYN	17
BP	GO:0010324	membrane invagination	8/339	144/18723	0.00476433	0.0355918	0.0264952	THBS1/MFGE8/GSN/RAC2/RAB31/RHOH/ITGB2/BIN2	8
BP	GO:0006882	cellular zinc ion homeostasis	4/339	38/18723	0.00479729	0.0356204	0.0265165	S100A9/LCK/S100A8/MT1M	4
BP	GO:0033144	negative regulation of intracellular steroid hormone receptor signaling pathway	4/339	38/18723	0.00479729	0.0356204	0.0265165	TP63/DAB2/HEYL/KANK2	4
BP	GO:0046633	alpha-beta T cell proliferation	4/339	38/18723	0.00479729	0.0356204	0.0265165	LGALS7B/PTPRC/CD3E/PTPN22	4
BP	GO:0002449	lymphocyte mediated immunity	14/339	350/18723	0.00487782	0.0361451	0.0269071	C1R/SERPING1/C4A/C4B/C1S/PTPRC/CORO1A/IL6/CD27/KLRK1/IL7R/GZMB/CD8A/CD96	14
BP	GO:0030865	cortical cytoskeleton organization	5/339	61/18723	0.00490612	0.0361505	0.0269111	EZR/RAC2/LCP1/EHD2/RHOH	5
BP	GO:2000401	regulation of lymphocyte migration	5/339	61/18723	0.00490612	0.0361505	0.0269111	CXCL12/CCL2/APOD/KLRK1/CCL4	5
BP	GO:1902905	positive regulation of supramolecular fiber organization	10/339	209/18723	0.00490811	0.0361505	0.0269111	NRP1/LMOD1/MAP1B/GSN/FERMT2/EFEMP2/TPM1/CORO1A/SYNPO2/CCR7	10
BP	GO:0051209	release of sequestered calcium ion into cytosol	7/339	115/18723	0.00495682	0.0364361	0.0271237	PLN/THY1/CASQ2/PTPRC/CORO1A/LCK/CCR7	7
BP	GO:0001776	leukocyte homeostasis	6/339	87/18723	0.00498062	0.0365379	0.0271994	AXL/PMAIP1/CORO1A/IL6/GPR183/LAT	6
BP	GO:0048568	embryonic organ development	16/339	427/18723	0.00507663	0.0371678	0.0276684	RARRES2/ENG/IGF2/FBN1/PRRX1/SPINT2/ID3/KRT19/EPAS1/SLC9A3R1/FRZB/SPINT1/PDGFRA/KRT8/CTHRC1/PDGFA	16
BP	GO:0051283	negative regulation of sequestering of calcium ion	7/339	116/18723	0.00519545	0.0377587	0.0281083	PLN/THY1/CASQ2/PTPRC/CORO1A/LCK/CCR7	7
BP	GO:1990748	cellular detoxification	7/339	116/18723	0.00519545	0.0377587	0.0281083	SOD3/GPX3/FBLN5/GPX2/AKR1B10/S100A9/ALOX5AP	7
BP	GO:0070663	regulation of leukocyte proliferation	11/339	245/18723	0.00522438	0.0377587	0.0281083	IGF2/VCAM1/LGALS7B/PTPRC/RAC2/CORO1A/CD3E/IL6/GPR183/PTPN22/CTLA4	11
BP	GO:0006109	regulation of carbohydrate metabolic process	9/339	178/18723	0.00524065	0.0377587	0.0281083	IGFBP4/NNMT/IGF2/PDK4/C1QTNF1/INSR/NUPR1/SORBS1/PMAIP1	9
BP	GO:0032615	interleukin-12 production	5/339	62/18723	0.00525902	0.0377587	0.0281083	THBS1/LAPTM5/TIGIT/LTB/CCR7	5
BP	GO:0032655	regulation of interleukin-12 production	5/339	62/18723	0.00525902	0.0377587	0.0281083	THBS1/LAPTM5/TIGIT/LTB/CCR7	5
BP	GO:0045576	mast cell activation	5/339	62/18723	0.00525902	0.0377587	0.0281083	VAMP8/STXBP2/RAC2/RHOH/LAT	5
BP	GO:0030101	natural killer cell activation	6/339	88/18723	0.00526566	0.0377587	0.0281083	AXL/PTPRC/CORO1A/CD2/PTPN22/KLRK1	6
BP	GO:0070098	chemokine-mediated signaling pathway	6/339	88/18723	0.00526566	0.0377587	0.0281083	CXCL12/CCL2/CXCR4/CCL4L1/CCL4/CCR7	6
BP	GO:0010463	mesenchymal cell proliferation	4/339	39/18723	0.00527057	0.0377587	0.0281083	PRRX1/FGF7/NFIB/PDGFA	4
BP	GO:1903115	regulation of actin filament-based movement	4/339	39/18723	0.00527057	0.0377587	0.0281083	DSP/PLN/JUP/CAV1	4
BP	GO:0046629	gamma-delta T cell activation	3/339	20/18723	0.00533634	0.0381553	0.0284035	CXADR/PTPRC/ITK	3
BP	GO:0031668	cellular response to extracellular stimulus	11/339	246/18723	0.00538319	0.0382926	0.0285057	COL1A1/PDK4/AXL/SFRP2/SLC2A1/POSTN/VCAM1/KANK2/PTPRC/PMAIP1/UCP2	11
BP	GO:0016331	morphogenesis of embryonic epithelium	8/339	147/18723	0.00538686	0.0382926	0.0285057	SPINT2/SULF1/TP63/DLC1/SFRP2/TGFB1I1/SPINT1/CTHRC1	8
BP	GO:0060041	retina development in camera-type eye	8/339	147/18723	0.00538686	0.0382926	0.0285057	PDGFRB/LAMB2/SERPINF1/NRP1/COL4A1/CLIC4/THY1/PDGFRA	8
BP	GO:0006941	striated muscle contraction	9/339	179/18723	0.00543284	0.0384704	0.0286381	DSP/PLN/GSN/NR4A1/JUP/CAV1/CASQ2/TPM1/CXCR4	9
BP	GO:0010950	positive regulation of endopeptidase activity	9/339	179/18723	0.00543284	0.0384704	0.0286381	DLC1/SFRP2/GSN/PMAIP1/S100A9/LCK/S100A8/LAPTM5/FYN	9
BP	GO:0070661	leukocyte proliferation	13/339	318/18723	0.00549385	0.0388274	0.0289038	IGF2/VCAM1/LGALS7B/PTPRC/RAC2/CORO1A/CD3E/IL6/GPR183/PTPN22/CTLA4/IL7R/FYN	13
BP	GO:2001056	positive regulation of cysteine-type endopeptidase activity	8/339	148/18723	0.00560759	0.0395551	0.0294455	DLC1/GSN/PMAIP1/S100A9/LCK/S100A8/LAPTM5/FYN	8
BP	GO:1904589	regulation of protein import	5/339	63/18723	0.00562951	0.0396335	0.0295039	PKIG/CDH1/JUP/APOD/HCLS1	5
BP	GO:0045446	endothelial cell differentiation	7/339	118/18723	0.00569848	0.0399656	0.0297511	COL15A1/FSTL1/EZR/NRP1/CLIC4/COL18A1/CXCR4	7
BP	GO:0051282	regulation of sequestering of calcium ion	7/339	118/18723	0.00569848	0.0399656	0.0297511	PLN/THY1/CASQ2/PTPRC/CORO1A/LCK/CCR7	7
BP	GO:0033002	muscle cell proliferation	11/339	248/18723	0.00571226	0.0399858	0.0297662	PDGFRB/THBS1/IGFBP5/ADAMTS1/MMP2/EFEMP2/CNN1/APOD/TPM1/TGM2/IL6	11
BP	GO:0010543	regulation of platelet activation	4/339	40/18723	0.00577409	0.0400933	0.0298462	C1QTNF1/PDGFRA/IL6/PDGFA	4
BP	GO:0010863	positive regulation of phospholipase C activity	4/339	40/18723	0.00577409	0.0400933	0.0298462	PDGFRB/PDGFRA/EDNRA/ITK	4
BP	GO:0055069	zinc ion homeostasis	4/339	40/18723	0.00577409	0.0400933	0.0298462	S100A9/LCK/S100A8/MT1M	4
BP	GO:0150077	regulation of neuroinflammatory response	4/339	40/18723	0.00577409	0.0400933	0.0298462	NUPR1/PTPRC/IL6/CST7	4
BP	GO:0071496	cellular response to external stimulus	13/339	320/18723	0.00578227	0.0400933	0.0298462	ENG/COL1A1/AQP1/PDK4/AXL/SFRP2/SLC2A1/POSTN/VCAM1/KANK2/PTPRC/PMAIP1/UCP2	13
BP	GO:1904705	regulation of vascular associated smooth muscle cell proliferation	6/339	90/18723	0.00587131	0.0406339	0.0302486	IGFBP5/ADAMTS1/MMP2/EFEMP2/CNN1/TPM1	6
BP	GO:0030104	water homeostasis	5/339	64/18723	0.00601803	0.0414927	0.030888	AQP1/SFN/TP63/KRT16/CLDN4	5
BP	GO:0048247	lymphocyte chemotaxis	5/339	64/18723	0.00601803	0.0414927	0.030888	CCL2/GPR183/KLRK1/CCL4L1/CCL4	5
BP	GO:0070665	positive regulation of leukocyte proliferation	8/339	150/18723	0.00606967	0.0417702	0.0310945	IGF2/VCAM1/PTPRC/CORO1A/CD3E/IL6/GPR183/PTPN22	8
BP	GO:0030449	regulation of complement activation	3/339	21/18723	0.00614319	0.0418833	0.0311787	A2M/SERPING1/CFH	3
BP	GO:0035455	response to interferon-alpha	3/339	21/18723	0.00614319	0.0418833	0.0311787	IFITM3/AXL/IFITM2	3
BP	GO:0046597	negative regulation of viral entry into host cell	3/339	21/18723	0.00614319	0.0418833	0.0311787	IFITM3/IFITM2/GSN	3
BP	GO:0046641	positive regulation of alpha-beta T cell proliferation	3/339	21/18723	0.00614319	0.0418833	0.0311787	PTPRC/CD3E/PTPN22	3
BP	GO:0048745	smooth muscle tissue development	3/339	21/18723	0.00614319	0.0418833	0.0311787	ENG/EFEMP2/MYLK	3
BP	GO:0060191	regulation of lipase activity	6/339	91/18723	0.00619248	0.042063	0.0313125	PDGFRB/ANXA8L1/PDGFRA/EDNRA/ITK/ANGPTL4	6
BP	GO:1990874	vascular associated smooth muscle cell proliferation	6/339	91/18723	0.00619248	0.042063	0.0313125	IGFBP5/ADAMTS1/MMP2/EFEMP2/CNN1/TPM1	6
BP	GO:0001953	negative regulation of cell-matrix adhesion	4/339	41/18723	0.00630868	0.0425548	0.0316785	THBS1/DLC1/POSTN/APOD	4
BP	GO:0051693	actin filament capping	4/339	41/18723	0.00630868	0.0425548	0.0316785	LMOD1/GSN/CAPG/EPS8	4
BP	GO:0048754	branching morphogenesis of an epithelial tube	8/339	151/18723	0.00631128	0.0425548	0.0316785	ENG/NRP1/COL4A1/SFRP2/TACSTD2/CLIC4/EDNRA/AREG	8
BP	GO:2001236	regulation of extrinsic apoptotic signaling pathway	8/339	151/18723	0.00631128	0.0425548	0.0316785	THBS1/TIMP3/NRP1/SFRP2/CAV1/PTPRC/PMAIP1/FYN	8
BP	GO:0072577	endothelial cell apoptotic process	5/339	65/18723	0.00642504	0.0432423	0.0321903	THBS1/CD248/CCL2/RAMP2/ANGPTL4	5
BP	GO:0070509	calcium ion import	6/339	92/18723	0.00652625	0.043843	0.0326376	PDGFRB/CXCL12/CCL2/PLN/RAMP3/FYN	6
BP	GO:0060562	epithelial tube morphogenesis	13/339	325/18723	0.0065565	0.0439098	0.0326872	ENG/SPINT2/NRP1/COL4A1/DLC1/SFRP2/TACSTD2/SPINT1/CLIC4/CTHRC1/EDNRA/CXCR4/AREG	13
BP	GO:0098754	detoxification	8/339	152/18723	0.00656013	0.0439098	0.0326872	SOD3/GPX3/FBLN5/GPX2/AKR1B10/S100A9/ALOX5AP/MT1M	8
BP	GO:0060828	regulation of canonical Wnt signaling pathway	11/339	253/18723	0.00660452	0.0441264	0.0328485	IGFBP4/COL1A1/RBMS3/DAB2/SFRP2/CDH3/SLC9A3R1/FRZB/JUP/CAV1/CTHRC1	11
BP	GO:0097191	extrinsic apoptotic signaling pathway	10/339	219/18723	0.00676329	0.045105	0.033577	THBS1/TIMP3/NRP1/SFRP2/CAV1/KRT8/PTPRC/PMAIP1/CD27/FYN	10
BP	GO:0051208	sequestering of calcium ion	7/339	122/18723	0.00681278	0.0451127	0.0335827	PLN/THY1/CASQ2/PTPRC/CORO1A/LCK/CCR7	7
BP	GO:0045600	positive regulation of fat cell differentiation	5/339	66/18723	0.00685097	0.0451127	0.0335827	RARRES2/ZBTB16/SFRP2/FRZB/ADIRF	5
BP	GO:0050922	negative regulation of chemotaxis	5/339	66/18723	0.00685097	0.0451127	0.0335827	THBS1/CCL2/NRP1/KLRK1/ANGPT2	5
BP	GO:0032689	negative regulation of interferon-gamma production	4/339	42/18723	0.00687513	0.0451127	0.0335827	AXL/LGALS7B/LAPTM5/CD96	4
BP	GO:0032965	regulation of collagen biosynthetic process	4/339	42/18723	0.00687513	0.0451127	0.0335827	PDGFRB/ENG/VIM/IL6	4
BP	GO:0045214	sarcomere organization	4/339	42/18723	0.00687513	0.0451127	0.0335827	KRT19/KRT8/TPM1/CSRP2	4
BP	GO:0045773	positive regulation of axon extension	4/339	42/18723	0.00687513	0.0451127	0.0335827	FN1/CXCL12/NRP1/MAP1B	4
BP	GO:0046596	regulation of viral entry into host cell	4/339	42/18723	0.00687513	0.0451127	0.0335827	IFITM3/IFITM2/LGALS1/GSN	4
BP	GO:1900274	regulation of phospholipase C activity	4/339	42/18723	0.00687513	0.0451127	0.0335827	PDGFRB/PDGFRA/EDNRA/ITK	4
BP	GO:0055093	response to hyperoxia	3/339	22/18723	0.00701895	0.0458105	0.0341022	PDGFRB/COL1A1/CAV1	3
BP	GO:0060343	trabecula formation	3/339	22/18723	0.00701895	0.0458105	0.0341022	COL1A1/ADAMTS1/MMP2	3
BP	GO:0061042	vascular wound healing	3/339	22/18723	0.00701895	0.0458105	0.0341022	SMOC2/CXCR4/MCAM	3
BP	GO:0090092	regulation of transmembrane receptor protein serine/threonine kinase signaling pathway	11/339	256/18723	0.00719014	0.0468445	0.0348719	THBS1/ENG/FSTL1/FBN1/ASPN/SULF1/DAB2/SFRP2/TGFB1I1/CAV1/LTBP1	11
BP	GO:0016055	Wnt signaling pathway	16/339	444/18723	0.00728897	0.0472839	0.035199	IGFBP4/COL1A1/RBMS3/SULF1/DAB2/SFRP2/CDH3/SDC1/SLC9A3R1/TGFB1I1/FRZB/FERMT2/JUP/CAV1/CTHRC1/CPE	16
BP	GO:0010517	regulation of phospholipase activity	5/339	67/18723	0.00729627	0.0472839	0.035199	PDGFRB/ANXA8L1/PDGFRA/EDNRA/ITK	5
BP	GO:0070527	platelet aggregation	5/339	67/18723	0.00729627	0.0472839	0.035199	FN1/MYL9/C1QTNF1/PDGFRA/IL6	5
BP	GO:0034614	cellular response to reactive oxygen species	8/339	155/18723	0.00735139	0.0475571	0.0354024	SOD3/AQP1/AXL/MMP2/FBLN5/PDGFRA/TPM1/IL6	8
BP	GO:0008064	regulation of actin polymerization or depolymerization	9/339	188/18723	0.00741812	0.0478776	0.0356409	ESAM/CXCL12/LMOD1/GSN/CAPG/EPS8/CORO1A/HCLS1/CCR7	9
BP	GO:0097237	cellular response to toxic substance	7/339	124/18723	0.00742703	0.0478776	0.0356409	SOD3/GPX3/FBLN5/GPX2/AKR1B10/S100A9/ALOX5AP	7
BP	GO:0010171	body morphogenesis	4/339	43/18723	0.00747422	0.0479291	0.0356793	CRISPLD2/COL1A1/MMP2/PDGFRA	4
BP	GO:0031952	regulation of protein autophosphorylation	4/339	43/18723	0.00747422	0.0479291	0.0356793	ENG/CAV1/PTPRC/PDGFA	4
BP	GO:0061383	trabecula morphogenesis	4/339	43/18723	0.00747422	0.0479291	0.0356793	ENG/COL1A1/ADAMTS1/MMP2	4
BP	GO:0198738	cell-cell signaling by wnt	16/339	446/18723	0.00759363	0.0486036	0.0361814	IGFBP4/COL1A1/RBMS3/SULF1/DAB2/SFRP2/CDH3/SDC1/SLC9A3R1/TGFB1I1/FRZB/FERMT2/JUP/CAV1/CTHRC1/CPE	16
BP	GO:0006942	regulation of striated muscle contraction	6/339	95/18723	0.00760591	0.0486036	0.0361814	DSP/PLN/NR4A1/JUP/CAV1/CASQ2	6
BP	GO:0046631	alpha-beta T cell activation	8/339	156/18723	0.0076305	0.0486759	0.0362353	ZBTB16/LGALS7B/PTPRC/CD3E/IL6/GPR183/ITK/PTPN22	8
BP	GO:0030832	regulation of actin filament length	9/339	189/18723	0.00766896	0.0488363	0.0363547	ESAM/CXCL12/LMOD1/GSN/CAPG/EPS8/CORO1A/HCLS1/CCR7	9
BP	GO:2000027	regulation of animal organ morphogenesis	7/339	125/18723	0.00774908	0.049261	0.0366708	SULF1/DAB2/FGF7/SFRP2/TACSTD2/CTHRC1/PDGFA	7
BP	GO:0001837	epithelial to mesenchymal transition	8/339	157/18723	0.00791751	0.0501124	0.0373046	ENG/COL1A1/DAB2/SFRP2/HEYL/TGFB1I1/FERMT2/IL6	8
BP	GO:0051250	negative regulation of lymphocyte activation	8/339	157/18723	0.00791751	0.0501124	0.0373046	AXL/LGALS7B/SAMSN1/LAPTM5/PTPN22/CTLA4/TIGIT/TBC1D10C	8
BP	GO:0006929	substrate-dependent cell migration	3/339	23/18723	0.00796498	0.0501124	0.0373046	FN1/NRP1/PTPRC	3
BP	GO:0060384	innervation	3/339	23/18723	0.00796498	0.0501124	0.0373046	SULF1/NRP1/VCAM1	3
BP	GO:0060547	negative regulation of necrotic cell death	3/339	23/18723	0.00796498	0.0501124	0.0373046	CAV1/NUPR1/BIRC3	3
BP	GO:0072677	eosinophil migration	3/339	23/18723	0.00796498	0.0501124	0.0373046	CCL2/CCL4L1/CCL4	3
BP	GO:0048806	genitalia development	4/339	44/18723	0.00810669	0.0507429	0.0377739	AXL/TP63/PDGFRA/DHCR24	4
BP	GO:0060324	face development	4/339	44/18723	0.00810669	0.0507429	0.0377739	CRISPLD2/COL1A1/MMP2/PDGFRA	4
BP	GO:0150076	neuroinflammatory response	4/339	44/18723	0.00810669	0.0507429	0.0377739	NUPR1/PTPRC/IL6/CST7	4
BP	GO:0051495	positive regulation of cytoskeleton organization	10/339	226/18723	0.00835657	0.0521831	0.038846	NRP1/LMOD1/MAP1B/GSN/FERMT2/TPM1/CORO1A/SYNPO2/HCLS1/CCR7	10
BP	GO:0070252	actin-mediated cell contraction	6/339	97/18723	0.00839368	0.0521831	0.038846	DSP/PLN/GSN/JUP/CAV1/TPM1	6
BP	GO:1990868	response to chemokine	6/339	97/18723	0.00839368	0.0521831	0.038846	CXCL12/CCL2/CXCR4/CCL4L1/CCL4/CCR7	6
BP	GO:1990869	cellular response to chemokine	6/339	97/18723	0.00839368	0.0521831	0.038846	CXCL12/CCL2/CXCR4/CCL4L1/CCL4/CCR7	6
BP	GO:0060415	muscle tissue morphogenesis	5/339	70/18723	0.00875262	0.0541756	0.0403293	ENG/DSP/EFEMP2/TPM1/MYLK	5
BP	GO:0007265	Ras protein signal transduction	13/339	337/18723	0.00875299	0.0541756	0.0403293	COL1A2/COL3A1/PDGFRB/TIMP2/NRP1/DLC1/DHCR24/KANK2/EPS8/RAC2/ARHGDIB/RHOH/LAT	13
BP	GO:0030835	negative regulation of actin filament depolymerization	4/339	45/18723	0.00877326	0.0541756	0.0403293	LMOD1/GSN/CAPG/EPS8	4
BP	GO:0030850	prostate gland development	4/339	45/18723	0.00877326	0.0541756	0.0403293	SERPINF1/SULF1/TP63/SERPINB5	4
BP	GO:0061337	cardiac conduction	6/339	98/18723	0.00880878	0.0543035	0.0404245	CXADR/DSP/PLN/JUP/CAV1/CASQ2	6
BP	GO:0090316	positive regulation of intracellular protein transport	8/339	160/18723	0.00882732	0.0543265	0.0404416	SFN/CDH1/JUP/RAC2/ITGB2/GZMB/HCLS1/FYN	8
BP	GO:0043567	regulation of insulin-like growth factor receptor signaling pathway	3/339	24/18723	0.00898249	0.0549129	0.0408782	IGFBP4/IGFBP5/CDH3	3
BP	GO:0051043	regulation of membrane protein ectodomain proteolysis	3/339	24/18723	0.00898249	0.0549129	0.0408782	TIMP1/TIMP3/TIMP2	3
BP	GO:0071676	negative regulation of mononuclear cell migration	3/339	24/18723	0.00898249	0.0549129	0.0408782	CCL2/APOD/KLRK1	3
BP	GO:2000353	positive regulation of endothelial cell apoptotic process	3/339	24/18723	0.00898249	0.0549129	0.0408782	THBS1/CD248/CCL2	3
BP	GO:0050777	negative regulation of immune response	9/339	194/18723	0.00902151	0.0550598	0.0409875	A2M/COL3A1/SERPING1/PTPRC/SAMSN1/CTLA4/IL7R/FYN/CD96	9
BP	GO:0043280	positive regulation of cysteine-type endopeptidase activity involved in apoptotic process	7/339	129/18723	0.00914113	0.0556422	0.0414211	DLC1/GSN/PMAIP1/S100A9/LCK/S100A8/LAPTM5	7
BP	GO:0003205	cardiac chamber development	8/339	161/18723	0.00914729	0.0556422	0.0414211	ENG/ADAMTS1/NRP1/DSP/SFRP2/HEYL/CPE/TPM1	8
BP	GO:0002444	myeloid leukocyte mediated immunity	6/339	99/18723	0.00923837	0.0561032	0.0417643	VAMP8/STXBP2/RAC2/IL6/ITGB2/LAT	6
BP	GO:0001974	blood vessel remodeling	4/339	46/18723	0.00947463	0.0572536	0.0426207	BGN/AXL/EPAS1/TGM2	4
BP	GO:0043300	regulation of leukocyte degranulation	4/339	46/18723	0.00947463	0.0572536	0.0426207	VAMP8/STXBP2/RAC2/ITGB2	4
BP	GO:0043462	regulation of ATPase activity	4/339	46/18723	0.00947463	0.0572536	0.0426207	CNN3/TPM2/PLN/TPM1	4
BP	GO:0060070	canonical Wnt signaling pathway	12/339	303/18723	0.00950338	0.0573329	0.0426797	IGFBP4/COL1A1/RBMS3/DAB2/SFRP2/CDH3/SDC1/SLC9A3R1/FRZB/JUP/CAV1/CTHRC1	12
BP	GO:0006006	glucose metabolic process	9/339	196/18723	0.00961039	0.0578832	0.0430893	IGFBP4/NNMT/IGF2/PDK4/C1QTNF1/INSR/APOD/SORBS1/PMAIP1	9
BP	GO:0060840	artery development	6/339	100/18723	0.00968273	0.0582234	0.0433425	PDGFRB/ENG/PRRX1/NRP1/EFEMP2/MYLK	6
BP	GO:0051494	negative regulation of cytoskeleton organization	8/339	163/18723	0.00981312	0.0589043	0.0438495	DLC1/LMOD1/MAP1B/GSN/TACSTD2/CAPG/EPS8/CORO1A	8
BP	GO:1901880	negative regulation of protein depolymerization	5/339	72/18723	0.00982809	0.0589043	0.0438495	LMOD1/MAP1B/GSN/CAPG/EPS8	5
BP	GO:0001894	tissue homeostasis	11/339	268/18723	0.00994839	0.0595281	0.0443138	ESAM/PDK4/CXADR/RCN3/CTSK/EPAS1/CDH3/SLC2A1/RAC2/CORO1A/IL6	11
BP	GO:0033622	integrin activation	3/339	25/18723	0.0100726	0.0595905	0.0443603	FN1/CXCL12/FERMT2	3
BP	GO:0042730	fibrinolysis	3/339	25/18723	0.0100726	0.0595905	0.0443603	SERPING1/THBS1/FAP	3
BP	GO:0060706	cell differentiation involved in embryonic placenta development	3/339	25/18723	0.0100726	0.0595905	0.0443603	SPINT2/KRT19/KRT8	3
BP	GO:0062149	detection of stimulus involved in sensory perception of pain	3/339	25/18723	0.0100726	0.0595905	0.0443603	CXCL12/CXCR4/FYN	3
BP	GO:1901623	regulation of lymphocyte chemotaxis	3/339	25/18723	0.0100726	0.0595905	0.0443603	CCL2/KLRK1/CCL4	3
BP	GO:1903055	positive regulation of extracellular matrix organization	3/339	25/18723	0.0100726	0.0595905	0.0443603	DDR2/EFEMP2/IL6	3
BP	GO:1903901	negative regulation of viral life cycle	3/339	25/18723	0.0100726	0.0595905	0.0443603	IFITM3/IFITM2/GSN	3
BP	GO:0098869	cellular oxidant detoxification	6/339	101/18723	0.0101421	0.0599054	0.0445947	SOD3/GPX3/FBLN5/GPX2/S100A9/ALOX5AP	6
BP	GO:0050792	regulation of viral process	8/339	164/18723	0.0101592	0.0599101	0.0445982	IFITM3/AXL/IFITM2/LGALS1/GSN/APOBEC3C/CXCR4/ISG20	8
BP	GO:0001774	microglial cell activation	4/339	47/18723	0.0102115	0.0600252	0.0446839	PTPRC/IL6/CST7/ITGB2	4
BP	GO:0043114	regulation of vascular permeability	4/339	47/18723	0.0102115	0.0600252	0.0446839	RAMP2/FERMT2/PLVAP/PTP4A3	4
BP	GO:0086003	cardiac muscle cell contraction	5/339	73/18723	0.0103984	0.0610263	0.0454291	DSP/PLN/GSN/JUP/CAV1	5
BP	GO:0071772	response to BMP	8/339	165/18723	0.0105143	0.0614144	0.045718	ENG/FSTL1/FBN1/SPINT2/SULF1/SFRP2/HEYL/SPINT1	8
BP	GO:0071773	cellular response to BMP stimulus	8/339	165/18723	0.0105143	0.0614144	0.045718	ENG/FSTL1/FBN1/SPINT2/SULF1/SFRP2/HEYL/SPINT1	8
BP	GO:0060560	developmental growth involved in morphogenesis	10/339	234/18723	0.0105148	0.0614144	0.045718	FN1/CXCL12/LAMB2/DPYSL2/NRP1/MAP1B/SFRP2/POSTN/CXCR4/AREG	10
BP	GO:0014706	striated muscle tissue development	14/339	384/18723	0.010615	0.0619014	0.0460805	DCN/PDGFRB/ENG/IGF2/CXADR/DSP/PLN/HEYL/NR4A1/PDGFRA/CAV1/NUPR1/TPM1/VAMP5	14
BP	GO:0002699	positive regulation of immune effector process	10/339	235/18723	0.0108118	0.0629489	0.0468603	VAMP8/SLC7A5/STXBP2/PTPRC/RAC2/IL6/LAPTM5/PTPN22/KLRK1/ITGB2	10
BP	GO:0043112	receptor metabolic process	8/339	166/18723	0.0108786	0.063237	0.0470748	EZR/RAMP2/INSR/CAV1/RAMP3/RAB31/LAPTM5/ITGB2	8
BP	GO:0002686	negative regulation of leukocyte migration	4/339	48/18723	0.0109845	0.0636508	0.0473829	CXCL12/CCL2/APOD/KLRK1	4
BP	GO:0043303	mast cell degranulation	4/339	48/18723	0.0109845	0.0636508	0.0473829	VAMP8/STXBP2/RAC2/LAT	4
BP	GO:0050727	regulation of inflammatory response	14/339	386/18723	0.0110709	0.0640509	0.0476806	VAMP8/SERPINF1/TNFAIP6/NUPR1/PTPRC/TGM2/S100A9/BIRC3/S100A8/IL6/ALOX5AP/CST7/CCR7/FYN	14
BP	GO:0002407	dendritic cell chemotaxis	3/339	26/18723	0.0112361	0.0644978	0.0480133	CXCR4/GPR183/CCR7	3
BP	GO:0050857	positive regulation of antigen receptor-mediated signaling pathway	3/339	26/18723	0.0112361	0.0644978	0.0480133	PTPRC/LCK/CCR7	3
BP	GO:0050926	regulation of positive chemotaxis	3/339	26/18723	0.0112361	0.0644978	0.0480133	CXCL12/PGF/ANGPT2	3
BP	GO:0051016	barbed-end actin filament capping	3/339	26/18723	0.0112361	0.0644978	0.0480133	GSN/CAPG/EPS8	3
BP	GO:0060669	embryonic placenta morphogenesis	3/339	26/18723	0.0112361	0.0644978	0.0480133	IGF2/SPINT2/SPINT1	3
BP	GO:0009913	epidermal cell differentiation	9/339	202/18723	0.0115518	0.0662064	0.0492852	SFN/KRT17/TP63/DSP/IRF6/CDH3/SLC9A3R1/CLIC4/KRT16	9
BP	GO:0045913	positive regulation of carbohydrate metabolic process	5/339	75/18723	0.0116062	0.0662463	0.049315	NNMT/IGF2/INSR/SORBS1/PMAIP1	5
BP	GO:0048662	negative regulation of smooth muscle cell proliferation	5/339	75/18723	0.0116062	0.0662463	0.049315	IGFBP5/EFEMP2/CNN1/APOD/TPM1	5
BP	GO:0045621	positive regulation of lymphocyte differentiation	6/339	104/18723	0.011613	0.0662463	0.049315	AXL/ZBTB16/PTPRC/RHOH/CD27/IL7R	6
BP	GO:0002279	mast cell activation involved in immune response	4/339	49/18723	0.0117942	0.0670713	0.0499291	VAMP8/STXBP2/RAC2/LAT	4
BP	GO:1902041	regulation of extrinsic apoptotic signaling pathway via death domain receptors	4/339	49/18723	0.0117942	0.0670713	0.0499291	THBS1/TIMP3/SFRP2/PMAIP1	4
CC	GO:0062023	collagen-containing extracellular matrix	72/346	425/19550	9.48436e-50	2.79789e-47	1.74712e-47	A2M/AEBP1/ANGPTL2/BGN/COL14A1/COL1A2/COL3A1/COL6A1/COL6A2/DCN/FN1/IGFBP7/LAMA4/MFAP4/MGP/PCOLCE/RARRES2/SERPING1/SPARC/SPARCL1/THBS1/SOD3/COL15A1/TIMP1/COL6A3/TIMP3/CCDC80/COL1A1/FBN1/COL4A2/FMOD/TIMP2/CXCL12/ADAMTS1/LAMB2/ASPN/SERPINF1/SULF1/LGALS1/COL4A1/SFRP2/MFGE8/NID1/LAD1/PODN/TGFB1I1/LAMB3/LUM/MMP2/POSTN/COL5A2/SMOC2/EFEMP2/VCAN/DPT/FBLN5/CLEC14A/FBLN2/CTHRC1/COL18A1/ADAMTS4/LAMB1/TGM2/THB…	72
CC	GO:0005788	endoplasmic reticulum lumen	36/346	313/19550	3.94707e-19	5.82192e-17	3.63546e-17	COL14A1/COL1A2/COL3A1/COL6A1/COL6A2/FN1/IGFBP4/IGFBP7/MXRA8/SERPING1/SPARCL1/THBS1/COL15A1/TIMP1/COL6A3/C4A/FSTL1/COL1A1/FBN1/COL4A2/IGFBP5/LAMB2/RCN3/LGALS1/COL4A1/MFGE8/COL5A2/VCAN/CASQ2/COL18A1/LAMB1/COL17A1/COL12A1/LTBP1/IL6/PDGFA	36
CC	GO:0005604	basement membrane	21/346	96/19550	2.05962e-17	2.0253e-15	1.26468e-15	FN1/LAMA4/SPARC/COL15A1/TIMP1/CCDC80/FBN1/COL4A2/ADAMTS1/LAMB2/SERPINF1/COL4A1/NID1/LAD1/LAMB3/SMOC2/EFEMP2/COL18A1/LAMB1/THBS2/COL17A1	21
CC	GO:0005581	collagen trimer	18/346	87/19550	1.18667e-14	8.75172e-13	5.46495e-13	COL14A1/COL1A2/COL3A1/COL6A1/COL6A2/DCN/COL15A1/COL6A3/COL1A1/COL4A2/COL4A1/LUM/C1QTNF1/COL5A2/CTHRC1/COL18A1/COL17A1/COL12A1	18
CC	GO:0005911	cell-cell junction	35/346	494/19550	3.23331e-12	1.90765e-10	1.19122e-10	CNN3/MXRA8/PMP22/ESAM/DSG3/CXADR/TMEM204/PKP1/CDH1/TRIM29/DSP/CDH3/SLC2A1/PKP3/FERMT2/GJA4/CLIC4/PDLIM3/JUP/SGCA/KRT8/GJB3/EPCAM/SORBS1/CLDN4/GJB2/COL17A1/CORO1A/VAMP5/CD53/CD2/CD3E/ITK/CDH6/LAT	35
CC	GO:0009897	external side of plasma membrane	32/346	421/19550	4.57902e-12	2.25135e-10	1.40584e-10	THBS1/ENG/CXCL12/CD248/CTSK/MFGE8/SDC1/SLC7A5/VCAM1/INSR/THY1/PDGFRA/CLEC14A/PTPRC/TNFRSF18/ANTXR1/IL2RG/CXCR4/CD2/CD3E/CD3D/MCAM/CD69/CLEC2D/CD27/KLRK1/ITGB2/CTLA4/IL7R/CD3G/CD8A/CCR7	32
CC	GO:0030055	cell-substrate junction	32/346	425/19550	5.88303e-12	2.47928e-10	1.54817e-10	CNN3/PDGFRB/ENG/VIM/TNS1/EZR/DDR2/NRP1/DAB2/DLC1/GSN/HMGA1/TGFB1I1/FERMT2/JUP/THY1/CNN1/TSPAN4/CAV1/FAP/PTPRC/FHL1/RAC2/TGM2/SORBS1/LCP1/COL17A1/SLA/SYNPO2/MCAM/ITGB2/CSRP2	32
CC	GO:0005925	focal adhesion	31/346	418/19550	1.88713e-11	6.9588e-10	4.34537e-10	CNN3/PDGFRB/ENG/VIM/TNS1/EZR/DDR2/NRP1/DAB2/DLC1/GSN/HMGA1/TGFB1I1/FERMT2/JUP/THY1/CNN1/TSPAN4/CAV1/FAP/PTPRC/FHL1/RAC2/TGM2/SORBS1/LCP1/SLA/SYNPO2/MCAM/ITGB2/CSRP2	31
CC	GO:0045121	membrane raft	24/346	335/19550	7.61785e-09	2.24727e-07	1.40329e-07	TFPI/EZR/CXADR/SULF1/DLC1/CDH1/SLC2A1/SLC9A3R1/INSR/THY1/SGCA/CAV1/PLVAP/PTPRC/SORBS1/EHD2/CD2/BIRC3/LCK/SELPLG/ITGB2/LAT/CD8A/FYN	24
CC	GO:0098857	membrane microdomain	24/346	335/19550	7.61785e-09	2.24727e-07	1.40329e-07	TFPI/EZR/CXADR/SULF1/DLC1/CDH1/SLC2A1/SLC9A3R1/INSR/THY1/SGCA/CAV1/PLVAP/PTPRC/SORBS1/EHD2/CD2/BIRC3/LCK/SELPLG/ITGB2/LAT/CD8A/FYN	24
CC	GO:0098644	complex of collagen trimers	7/346	21/19550	4.80931e-08	1.28977e-06	8.05386e-07	COL1A2/COL3A1/COL1A1/COL4A2/COL4A1/LUM/COL5A2	7
CC	GO:0001772	immunological synapse	9/346	44/19550	6.30823e-08	1.55077e-06	9.68368e-07	EZR/CORO1A/CD53/CD3E/LCK/RHOH/GZMA/GZMB/LAT	9
CC	GO:0044853	plasma membrane raft	13/346	116/19550	1.426e-07	3.23591e-06	2.02064e-06	TFPI/EZR/DLC1/CDH1/SLC2A1/INSR/CAV1/PLVAP/SORBS1/EHD2/SELPLG/ITGB2/CD8A	13
CC	GO:0031093	platelet alpha granule lumen	10/346	67/19550	2.68353e-07	5.56461e-06	3.47478e-06	A2M/FN1/ISLR/SERPING1/SPARC/THBS1/TIMP1/IGF2/PDGFA/SRGN	10
CC	GO:0043292	contractile fiber	18/346	239/19550	2.82946e-07	5.56461e-06	3.47478e-06	CALD1/MYL9/ACTA2/TPM2/KRT19/LMOD1/FHL5/SLC2A1/MMP2/FERMT2/PDLIM3/JUP/KRT8/CASQ2/TPM1/CRYAB/SYNPO2/CSRP2	18
CC	GO:0034774	secretory granule lumen	21/346	322/19550	3.25842e-07	6.00772e-06	3.75147e-06	A2M/FN1/ISLR/RARRES2/SERPING1/SPARC/THBS1/TIMP1/CRISPLD2/TIMP3/IGF2/TIMP2/GSN/JUP/S100A9/S100A8/PDGFA/ARHGAP9/SRGN/BIN2/CTSW	21
CC	GO:0060205	cytoplasmic vesicle lumen	21/346	325/19550	3.79673e-07	6.58845e-06	4.11411e-06	A2M/FN1/ISLR/RARRES2/SERPING1/SPARC/THBS1/TIMP1/CRISPLD2/TIMP3/IGF2/TIMP2/GSN/JUP/S100A9/S100A8/PDGFA/ARHGAP9/SRGN/BIN2/CTSW	21
CC	GO:0031983	vesicle lumen	21/346	327/19550	4.1997e-07	6.88284e-06	4.29794e-06	A2M/FN1/ISLR/RARRES2/SERPING1/SPARC/THBS1/TIMP1/CRISPLD2/TIMP3/IGF2/TIMP2/GSN/JUP/S100A9/S100A8/PDGFA/ARHGAP9/SRGN/BIN2/CTSW	21
CC	GO:0098858	actin-based cell projection	17/346	221/19550	4.5109e-07	7.00377e-06	4.37345e-06	ACTA2/EZR/CXADR/AOC3/SLC9A3R1/SLC7A5/VCAM1/CLIC4/DEF6/PDGFRA/SLC7A8/EPS8/LCP1/ANTXR1/ACTG2/PDGFA/TBC1D10C	17
CC	GO:0031091	platelet alpha granule	11/346	91/19550	6.09509e-07	8.99026e-06	5.6139e-06	A2M/FN1/ISLR/SERPING1/SPARC/THBS1/TIMP1/IGF2/THBS2/PDGFA/SRGN	11
CC	GO:0030016	myofibril	17/346	231/19550	8.3888e-07	1.17843e-05	7.35859e-06	CALD1/MYL9/TPM2/KRT19/LMOD1/FHL5/SLC2A1/MMP2/FERMT2/PDLIM3/JUP/KRT8/CASQ2/TPM1/CRYAB/SYNPO2/CSRP2	17
CC	GO:0042383	sarcolemma	13/346	138/19550	1.07854e-06	1.42363e-05	8.88973e-06	BGN/COL6A1/COL6A2/COL6A3/AQP1/EZR/KRT19/SLC2A1/VCAM1/SGCA/CAV1/KRT8/SGCE	13
CC	GO:0030017	sarcomere	16/346	211/19550	1.19097e-06	1.42363e-05	8.88973e-06	MYL9/TPM2/KRT19/LMOD1/FHL5/SLC2A1/MMP2/FERMT2/PDLIM3/JUP/KRT8/CASQ2/TPM1/CRYAB/SYNPO2/CSRP2	16
CC	GO:0005583	fibrillar collagen trimer	5/346	12/19550	1.20646e-06	1.42363e-05	8.88973e-06	COL1A2/COL3A1/COL1A1/LUM/COL5A2	5
CC	GO:0098643	banded collagen fibril	5/346	12/19550	1.20646e-06	1.42363e-05	8.88973e-06	COL1A2/COL3A1/COL1A1/LUM/COL5A2	5
CC	GO:0072562	blood microparticle	13/346	146/19550	2.04268e-06	2.30272e-05	1.43791e-05	A2M/C1R/FN1/SERPING1/ENG/C4A/C4B/C1S/GSN/SLC2A1/CFH/ACTG2/ANGPTL4	13
CC	GO:0005912	adherens junction	14/346	170/19550	2.10757e-06	2.30272e-05	1.43791e-05	CNN3/ESAM/CXADR/TMEM204/PKP1/CDH1/TRIM29/CDH3/PKP3/FERMT2/PDLIM3/JUP/SORBS1/CDH6	14
CC	GO:0031252	cell leading edge	22/346	422/19550	6.95218e-06	7.32462e-05	4.5738e-05	VIM/ACTA2/EZR/DLC1/CDH1/SLC9A3R1/FERMT2/INSR/THY1/CAPG/FAP/TPM1/MYLK/EPS8/RAC2/LCP1/ANTXR1/CORO1A/CXCR4/SAMSN1/SGCE/ACTG2	22
CC	GO:0005882	intermediate filament	15/346	217/19550	7.97466e-06	7.92488e-05	4.94863e-05	VIM/KRT5/KRT17/NRP1/KRT19/KRT6A/PKP1/DSP/KRT6C/KRT14/KRT16/JUP/KRT6B/KRT8/KRT15	15
CC	GO:0031674	I band	12/346	141/19550	8.0592e-06	7.92488e-05	4.94863e-05	MYL9/KRT19/FHL5/SLC2A1/FERMT2/PDLIM3/JUP/KRT8/CASQ2/CRYAB/SYNPO2/CSRP2	12
CC	GO:0005938	cell cortex	18/346	308/19550	1.04705e-05	9.96387e-05	6.22187e-05	CALD1/MYL9/CRIP2/EZR/KRT19/DLC1/CDH1/GSN/SLC2A1/FERMT2/CAV1/EPS8/RAC2/CORO1A/CYTIP/RHOH/BIN2/HCLS1	18
CC	GO:0032432	actin filament bundle	9/346	80/19550	1.17935e-05	0.000108721	6.78902e-05	MYL9/FERMT2/PDLIM3/TPM1/MYLK/SORBS1/LCP1/CRYAB/SYNPO2	9
CC	GO:0009898	cytoplasmic side of plasma membrane	13/346	172/19550	1.24071e-05	0.000110912	6.92581e-05	GNG11/EZR/CDH1/FERMT2/GEM/JUP/PTPRC/RGS1/CD2/SLA/LCK/PTPN22/FYN	13
CC	GO:0045111	intermediate filament cytoskeleton	16/346	258/19550	1.56584e-05	0.00013586	8.48367e-05	VIM/KRT5/KRT17/NRP1/KRT19/KRT6A/PKP1/DSP/KRT6C/KRT14/KRT16/JUP/KRT6B/KRT8/KRT15/S100A8	16
CC	GO:0005901	caveola	9/346	84/19550	1.75967e-05	0.000148315	9.26142e-05	TFPI/DLC1/CDH1/SLC2A1/INSR/CAV1/PLVAP/SORBS1/EHD2	9
CC	GO:0030018	Z disc	11/346	130/19550	2.02769e-05	0.000162194	0.000101281	MYL9/KRT19/FHL5/SLC2A1/PDLIM3/JUP/KRT8/CASQ2/CRYAB/SYNPO2/CSRP2	11
CC	GO:0030175	filopodium	10/346	107/19550	2.0343e-05	0.000162194	0.000101281	ACTA2/EZR/CXADR/SLC9A3R1/VCAM1/DEF6/LCP1/ANTXR1/ACTG2/TBC1D10C	10
CC	GO:0016327	apicolateral plasma membrane	5/346	21/19550	2.71851e-05	0.000211042	0.000131784	CXADR/KRT19/JUP/KRT8/CLDN4	5
CC	GO:0005902	microvillus	9/346	91/19550	3.36155e-05	0.000251387	0.000156977	EZR/AOC3/SLC9A3R1/SLC7A5/VCAM1/CLIC4/PDGFRA/SLC7A8/PDGFA	9
CC	GO:0005884	actin filament	10/346	114/19550	3.53286e-05	0.000251387	0.000156977	EZR/TPM2/LMOD1/PDLIM3/TPM1/RAC2/LCP1/CORO1A/HCLS1/FYN	10
CC	GO:0001725	stress fiber	8/346	71/19550	3.57906e-05	0.000251387	0.000156977	MYL9/FERMT2/PDLIM3/TPM1/MYLK/SORBS1/LCP1/SYNPO2	8
CC	GO:0097517	contractile actin filament bundle	8/346	71/19550	3.57906e-05	0.000251387	0.000156977	MYL9/FERMT2/PDLIM3/TPM1/MYLK/SORBS1/LCP1/SYNPO2	8
CC	GO:0001527	microfibril	4/346	12/19550	4.26597e-05	0.000292665	0.000182753	MFAP4/FBN1/EFEMP2/LTBP1	4
CC	GO:0031253	cell projection membrane	18/346	346/19550	4.90032e-05	0.000328544	0.000205157	MXRA8/AQP1/EZR/DLC1/SLC9A3R1/SLC7A5/FERMT2/INSR/THY1/FAP/TPM1/SLC7A8/CYBRD1/EPS8/LCP1/ANTXR1/SGCE/TBC1D10C	18
CC	GO:0098562	cytoplasmic side of membrane	13/346	197/19550	5.18058e-05	0.000339616	0.00021207	GNG11/EZR/CDH1/FERMT2/GEM/JUP/PTPRC/RGS1/CD2/SLA/LCK/PTPN22/FYN	13
CC	GO:0043202	lysosomal lumen	9/346	97/19550	5.58627e-05	0.00035825	0.000223706	BGN/DCN/PDGFRB/FMOD/CTSK/SDC1/LUM/VCAN/PRELP	9
CC	GO:0019897	extrinsic component of plasma membrane	12/346	174/19550	6.56193e-05	0.000411567	0.000257	GNG11/CDH1/MFGE8/CDH3/FERMT2/JUP/RGS1/SYTL3/SLA/LCK/CDH6/FYN	12
CC	GO:0030057	desmosome	5/346	25/19550	6.69668e-05	0.000411567	0.000257	DSG3/PKP1/DSP/PKP3/JUP	5
CC	GO:0030864	cortical actin cytoskeleton	8/346	79/19550	7.76411e-05	0.000467431	0.000291884	CALD1/KRT19/DLC1/CDH1/GSN/SLC2A1/CORO1A/HCLS1	8
CC	GO:0042641	actomyosin	8/346	81/19550	9.28363e-05	0.000547734	0.000342028	MYL9/FERMT2/PDLIM3/TPM1/MYLK/SORBS1/LCP1/SYNPO2	8
CC	GO:0005796	Golgi lumen	9/346	104/19550	9.63835e-05	0.000557513	0.000348135	BGN/DCN/SOD3/FMOD/SDC1/LUM/VCAN/PRELP/PDGFA	9
CC	GO:0030863	cortical cytoskeleton	9/346	108/19550	0.000128998	0.000731813	0.000456975	CALD1/EZR/KRT19/DLC1/CDH1/GSN/SLC2A1/CORO1A/HCLS1	9
CC	GO:0016010	dystrophin-associated glycoprotein complex	4/346	19/19550	0.000302836	0.00165438	0.00103307	KRT19/SGCA/KRT8/SGCE	4
CC	GO:0090665	glycoprotein complex	4/346	19/19550	0.000302836	0.00165438	0.00103307	KRT19/SGCA/KRT8/SGCE	4
CC	GO:0031256	leading edge membrane	11/346	180/19550	0.000376212	0.00201786	0.00126004	EZR/DLC1/FERMT2/INSR/THY1/FAP/TPM1/EPS8/LCP1/ANTXR1/SGCE	11
CC	GO:0016328	lateral plasma membrane	6/346	61/19550	0.000720156	0.00379368	0.00236893	CDH1/TACSTD2/JUP/EPCAM/CLDN4/GJB2	6
CC	GO:0043256	laminin complex	3/346	12/19550	0.00107374	0.00555708	0.00347008	LAMB2/LAMB3/LAMB1	3
CC	GO:0043296	apical junction complex	9/346	145/19550	0.0011313	0.005754	0.00359304	MXRA8/PMP22/ESAM/CXADR/CDH1/JUP/EPCAM/SORBS1/CLDN4	9
CC	GO:0001533	cornified envelope	5/346	45/19550	0.00115292	0.00576459	0.00359965	DSG3/PKP1/DSP/PKP3/JUP	5
CC	GO:0031528	microvillus membrane	4/346	27/19550	0.00122642	0.00602992	0.00376534	EZR/SLC9A3R1/SLC7A5/SLC7A8	4
CC	GO:0019898	extrinsic component of membrane	14/346	309/19550	0.00128976	0.00623736	0.00389487	GNG11/EZR/CDH1/MFGE8/CDH3/FERMT2/JUP/RGS1/EHD2/SYTL3/SLA/LCK/CDH6/FYN	14
CC	GO:0045178	basal part of cell	13/346	276/19550	0.00134594	0.00640408	0.00399898	AQP1/EZR/CXADR/CLCA2/DSP/TACSTD2/SLC2A1/KRT14/SLC7A5/FAP/SLC7A8/EPCAM/CLDN4	13
CC	GO:0001891	phagocytic cup	4/346	28/19550	0.00141106	0.00660735	0.00412591	LCP1/CORO1A/RAB31/BIN2	4
CC	GO:0002102	podosome	4/346	29/19550	0.00161423	0.00744061	0.00464623	GSN/VCAM1/LCP1/BIN2	4
CC	GO:0031089	platelet dense granule lumen	3/346	14/19550	0.00173048	0.00779368	0.0048667	RARRES2/TIMP3/CTSW	3
CC	GO:0101002	ficolin-1-rich granule	10/346	185/19550	0.00174367	0.00779368	0.0048667	CRISPLD2/TIMP2/PKP1/DSP/GSN/TNFAIP6/JUP/ITGB2/BIN2/TBC1D10C	10
CC	GO:0045177	apical part of cell	17/346	435/19550	0.00203914	0.00897829	0.00560642	FN1/PDGFRB/AQP1/EZR/DDR2/CTSK/SLC2A1/SLC9A3R1/SLC7A5/VCAM1/CLIC4/THY1/FAP/SLC7A8/CYBRD1/EPCAM/CLDN4	17
CC	GO:0016342	catenin complex	4/346	31/19550	0.00207993	0.00902322	0.00563448	CDH1/CDH3/JUP/CDH6	4
CC	GO:0070820	tertiary granule	9/346	164/19550	0.00263948	0.0112847	0.00704667	TIMP2/VAMP8/PKP1/DSP/STXBP2/TNFAIP6/CD53/ITGB2/TBC1D10C	9
CC	GO:0030027	lamellipodium	10/346	202/19550	0.0033015	0.0139135	0.00868817	ACTA2/CDH1/FERMT2/CAPG/FAP/MYLK/RAC2/ANTXR1/CORO1A/ACTG2	10
CC	GO:0005775	vacuolar lumen	9/346	174/19550	0.00391062	0.0162484	0.0101462	BGN/DCN/PDGFRB/FMOD/CTSK/SDC1/LUM/VCAN/PRELP	9
CC	GO:0001726	ruffle	9/346	178/19550	0.00453618	0.0185857	0.0116057	EZR/DLC1/SLC9A3R1/CAPG/FAP/TPM1/EPS8/LCP1/SAMSN1	9
CC	GO:0045334	clathrin-coated endocytic vesicle	6/346	91/19550	0.005562	0.0224766	0.0140353	VAMP8/AREG/CD3D/CTLA4/IL7R/CD3G	6
CC	GO:0005922	connexin complex	3/346	21/19550	0.00576944	0.0226931	0.0141705	GJA4/GJB3/GJB2	3
CC	GO:0042827	platelet dense granule	3/346	21/19550	0.00576944	0.0226931	0.0141705	RARRES2/TIMP3/CTSW	3
CC	GO:0016324	apical plasma membrane	14/346	367/19550	0.00604838	0.0234773	0.0146602	FN1/PDGFRB/AQP1/EZR/DDR2/CTSK/SLC2A1/SLC9A3R1/SLC7A5/THY1/SLC7A8/CYBRD1/EPCAM/CLDN4	14
CC	GO:0009925	basal plasma membrane	11/346	257/19550	0.00629248	0.0241076	0.0150538	AQP1/EZR/CXADR/CLCA2/DSP/TACSTD2/SLC2A1/SLC7A5/SLC7A8/EPCAM/CLDN4	11
CC	GO:0005865	striated muscle thin filament	3/346	22/19550	0.00659386	0.0246226	0.0153754	TPM2/LMOD1/TPM1	3
CC	GO:0031258	lamellipodium membrane	3/346	22/19550	0.00659386	0.0246226	0.0153754	FERMT2/FAP/ANTXR1	3
CC	GO:0030139	endocytic vesicle	13/346	336/19550	0.00715672	0.0261882	0.016353	SPARC/VIM/VAMP8/CAV1/RAC2/CORO1A/AREG/RAB31/EHD2/CD3D/CTLA4/IL7R/CD3G	13
CC	GO:0045095	keratin filament	6/346	96/19550	0.00719066	0.0261882	0.016353	KRT5/KRT6A/KRT6C/KRT14/KRT6B/KRT8	6
CC	GO:0030666	endocytic vesicle membrane	9/346	193/19550	0.00760101	0.0273451	0.0170754	VAMP8/CAV1/RAC2/CORO1A/AREG/RAB31/CD3D/IL7R/CD3G	9
CC	GO:0032587	ruffle membrane	6/346	99/19550	0.00831927	0.0295685	0.0184638	EZR/DLC1/FAP/TPM1/EPS8/LCP1	6
CC	GO:0030669	clathrin-coated endocytic vesicle membrane	5/346	72/19550	0.00896903	0.0314984	0.0196689	VAMP8/AREG/CD3D/IL7R/CD3G	5
CC	GO:0031234	extrinsic component of cytoplasmic side of plasma membrane	6/346	101/19550	0.00913897	0.0317176	0.0198058	GNG11/FERMT2/RGS1/SLA/LCK/FYN	6
CC	GO:0036379	myofilament	3/346	26/19550	0.010568	0.0362508	0.0226365	TPM2/LMOD1/TPM1	3
CC	GO:0014704	intercalated disc	4/346	50/19550	0.0117127	0.0397156	0.0248001	DSP/SLC2A1/JUP/VAMP5	4
CC	GO:0005614	interstitial matrix	2/346	10/19550	0.0127951	0.0424108	0.0264831	COL14A1/CCDC80	2
CC	GO:0005916	fascia adherens	2/346	10/19550	0.0127951	0.0424108	0.0264831	DSP/JUP	2
CC	GO:0016528	sarcoplasm	5/346	79/19550	0.0130798	0.0428726	0.0267715	THBS1/PLN/GSN/CASQ2/RASD1	5
CC	GO:0016363	nuclear matrix	6/346	111/19550	0.0141185	0.0457686	0.0285799	SPARC/VIM/TGFB1I1/CLIC4/KRT8/SORBS1	6
CC	GO:1990124	messenger ribonucleoprotein complex	2/346	11/19550	0.0154572	0.0495637	0.0309497	PKP1/PKP3	2
CC	GO:0030665	clathrin-coated vesicle membrane	6/346	116/19550	0.0172082	0.0545852	0.0340853	VAMP8/DAB2/AREG/CD3D/IL7R/CD3G	6
CC	GO:0018995	host cellular component	2/346	12/19550	0.0183339	0.0569314	0.0355504	AQP1/AXL	2
CC	GO:0043657	host cell	2/346	12/19550	0.0183339	0.0569314	0.0355504	AQP1/AXL	2
CC	GO:0005921	gap junction	3/346	32/19550	0.0186536	0.0573211	0.0357937	GJA4/GJB3/GJB2	3
CC	GO:0097386	glial cell projection	3/346	33/19550	0.0202559	0.061603	0.0384676	EZR/GJB2/FYN	3
CC	GO:0098802	plasma membrane signaling receptor complex	11/346	306/19550	0.0209261	0.0627787	0.0392017	ITGA7/RAMP2/INSR/EPS8/RAMP3/CD3E/CD3D/IL6/ITGB2/CD3G/CD8A	11
CC	GO:0001931	uropod	2/346	13/19550	0.0214168	0.0627787	0.0392017	EZR/SELPLG	2
CC	GO:0031254	cell trailing edge	2/346	13/19550	0.0214168	0.0627787	0.0392017	EZR/SELPLG	2
CC	GO:0005923	bicellular tight junction	6/346	122/19550	0.0214937	0.0627787	0.0392017	MXRA8/PMP22/ESAM/CXADR/EPCAM/CLDN4	6
CC	GO:0101003	ficolin-1-rich granule membrane	4/346	61/19550	0.0228371	0.0659136	0.0411592	PKP1/DSP/ITGB2/TBC1D10C	4
CC	GO:1904813	ficolin-1-rich granule lumen	6/346	124/19550	0.023069	0.0659136	0.0411592	CRISPLD2/TIMP2/GSN/TNFAIP6/JUP/BIN2	6
CC	GO:0030667	secretory granule membrane	11/346	311/19550	0.0232373	0.0659136	0.0411592	SPARC/VAMP8/PKP1/DSP/MFGE8/CAV1/PTPRC/RAB31/CD53/ITGB2/TBC1D10C	11
CC	GO:0098636	protein complex involved in cell adhesion	3/346	36/19550	0.0255032	0.0716518	0.0447425	ITGA7/ITGB2/CTLA4	3
CC	GO:0070160	tight junction	6/346	129/19550	0.0273419	0.076093	0.0475157	MXRA8/PMP22/ESAM/CXADR/EPCAM/CLDN4	6
CC	GO:0034399	nuclear periphery	6/346	130/19550	0.0282551	0.0778996	0.0486438	SPARC/VIM/TGFB1I1/CLIC4/KRT8/SORBS1	6
MF	GO:0005201	extracellular matrix structural constituent	45/337	172/18368	2.82728e-39	1.38254e-36	1.14579e-36	AEBP1/BGN/COL14A1/COL1A2/COL3A1/COL6A1/COL6A2/DCN/FN1/IGFBP7/LAMA4/MFAP4/MGP/PCOLCE/SPARC/THBS1/COL15A1/COL6A3/COL1A1/FBN1/COL4A2/FMOD/LAMB2/ASPN/COL4A1/MFGE8/NID1/PODN/LAMB3/LUM/POSTN/COL5A2/EFEMP2/VCAN/DPT/FBLN5/FBLN2/CTHRC1/COL18A1/LAMB1/THBS2/COL17A1/COL12A1/LTBP1/PRELP	45
MF	GO:0005518	collagen binding	19/337	69/18368	1.23564e-17	3.02113e-15	2.50379e-15	AEBP1/COL14A1/COL6A1/COL6A2/DCN/FN1/PCOLCE/SPARC/SPARCL1/THBS1/ASPN/DDR2/CTSK/NID1/PODN/LUM/C1QTNF1/ANTXR1/PDGFA	19
MF	GO:0030020	extracellular matrix structural constituent conferring tensile strength	14/337	41/18368	8.43598e-15	1.37507e-12	1.1396e-12	COL14A1/COL1A2/COL3A1/COL6A1/COL6A2/COL15A1/COL6A3/COL1A1/COL4A2/COL4A1/COL5A2/COL18A1/COL17A1/COL12A1	14
MF	GO:0005539	glycosaminoglycan binding	26/337	230/18368	1.34772e-13	1.64759e-11	1.36545e-11	BGN/DCN/FN1/PCOLCE/THBS1/SOD3/ENG/CRISPLD2/FSTL1/CCDC80/FBN1/ADAMTS1/SULF1/NRP1/FGF7/POSTN/SMOC2/EFEMP2/TNFAIP6/VCAN/CFH/PTPRC/THBS2/FGFBP1/PRELP/PGF	26
MF	GO:0048407	platelet-derived growth factor binding	8/337	11/18368	1.8596e-12	1.67304e-10	1.38655e-10	COL1A2/COL3A1/COL6A1/PDGFRB/COL1A1/COL4A1/PDGFRA/PDGFA	8
MF	GO:0005178	integrin binding	20/337	144/18368	2.05281e-12	1.67304e-10	1.38655e-10	COL3A1/FN1/THBS1/IGF2/FBN1/TIMP2/CXCL12/LAMB2/CXADR/SFRP2/MFGE8/FERMT2/VCAM1/FBLN5/THY1/TSPAN4/FAP/LAMB1/LCP1/ITGB2	20
MF	GO:0019838	growth factor binding	19/337	141/18368	1.27658e-11	8.91779e-10	7.3907e-10	A2M/COL1A2/COL3A1/COL6A1/IGFBP4/IGFBP7/PDGFRB/THBS1/ENG/COL1A1/IGFBP5/NRP1/COL4A1/INSR/PDGFRA/FGFBP1/LTBP1/IL2RG/PDGFA	19
MF	GO:0050840	extracellular matrix binding	13/337	56/18368	1.97013e-11	1.20424e-09	9.98028e-10	BGN/DCN/SPARC/SPARCL1/THBS1/CD248/LGALS1/NID1/OLFML2B/LYPD3/SMOC2/CLEC14A/FBLN2	13
MF	GO:0008201	heparin binding	20/337	166/18368	2.9618e-11	1.60924e-09	1.33367e-09	FN1/PCOLCE/THBS1/SOD3/CRISPLD2/FSTL1/CCDC80/FBN1/ADAMTS1/NRP1/FGF7/POSTN/SMOC2/EFEMP2/CFH/PTPRC/THBS2/FGFBP1/PRELP/PGF	20
MF	GO:0061134	peptidase regulator activity	21/337	230/18368	1.72134e-09	8.41735e-08	6.97596e-08	A2M/FN1/PCOLCE/SERPING1/TFPI/TIMP1/COL6A3/TIMP3/C4A/C4B/TIMP2/SPINT2/SERPINF1/SERPINB5/SFRP2/SPINT1/CAV1/PTTG1/BIRC3/CD27/CST7	21
MF	GO:0030021	extracellular matrix structural constituent conferring compression resistance	8/337	22/18368	3.02109e-09	1.34301e-07	1.11303e-07	BGN/DCN/FMOD/ASPN/PODN/LUM/VCAN/PRELP	8
MF	GO:0061135	endopeptidase regulator activity	18/337	194/18368	1.98892e-08	8.10487e-07	6.71698e-07	A2M/SERPING1/TFPI/TIMP1/COL6A3/TIMP3/C4A/C4B/TIMP2/SPINT2/SERPINF1/SERPINB5/SFRP2/SPINT1/PTTG1/BIRC3/CD27/CST7	18
MF	GO:0004866	endopeptidase inhibitor activity	17/337	180/18368	3.80712e-08	1.43206e-06	1.18683e-06	A2M/SERPING1/TFPI/TIMP1/COL6A3/TIMP3/C4A/C4B/TIMP2/SPINT2/SERPINF1/SERPINB5/SPINT1/PTTG1/BIRC3/CD27/CST7	17
MF	GO:0030414	peptidase inhibitor activity	17/337	187/18368	6.68246e-08	2.33409e-06	1.93439e-06	A2M/SERPING1/TFPI/TIMP1/COL6A3/TIMP3/C4A/C4B/TIMP2/SPINT2/SERPINF1/SERPINB5/SPINT1/PTTG1/BIRC3/CD27/CST7	17
MF	GO:1901681	sulfur compound binding	20/337	265/18368	1.04335e-07	3.40131e-06	2.81886e-06	FN1/PCOLCE/THBS1/SOD3/CRISPLD2/FSTL1/CCDC80/FBN1/ADAMTS1/NRP1/FGF7/POSTN/SMOC2/EFEMP2/CFH/PTPRC/THBS2/FGFBP1/PRELP/PGF	20
MF	GO:0043548	phosphatidylinositol 3-kinase binding	8/337	34/18368	1.41557e-07	4.32635e-06	3.5855e-06	PDGFRB/AXL/GSN/INSR/CORO1A/LCK/HCST/FYN	8
MF	GO:0098632	cell-cell adhesion mediator activity	9/337	49/18368	2.28007e-07	6.55854e-06	5.43545e-06	CNN3/ESAM/CXADR/TRIM29/DSP/PKP3/JUP/EPCAM/EMB	9
MF	GO:0098631	cell adhesion mediator activity	9/337	59/18368	1.18695e-06	3.22456e-05	2.67238e-05	CNN3/ESAM/CXADR/TRIM29/DSP/PKP3/JUP/EPCAM/EMB	9
MF	GO:0005200	structural constituent of cytoskeleton	11/337	103/18368	2.98689e-06	7.68732e-05	6.37094e-05	VIM/KRT5/KRT19/KRT6A/DSP/KRT14/KRT16/KRT6B/KRT15/TPM1/TUBA4A	11
MF	GO:0003779	actin binding	23/337	441/18368	7.54685e-06	0.00018452	0.000152923	CALD1/CNN3/TAGLN/TNS1/EZR/TPM2/LMOD1/MAP1B/GSN/FERMT2/PDLIM3/CNN1/CAPG/TPM1/MYLK/EPS8/SORBS1/LCP1/ANTXR1/CORO1A/CXCR4/SYNPO2/HCLS1	23
MF	GO:0019199	transmembrane receptor protein kinase activity	12/337	143/18368	1.32467e-05	0.00030846	0.000255639	PDGFRB/ENG/AXL/DDR2/NRP1/INSR/PDGFRA/PDGFRL/LTBP1/LCK/ITK/FYN	12
MF	GO:0042608	T cell receptor binding	4/337	11/18368	3.31758e-05	0.000737408	0.000611133	CD3E/LCK/CD3G/FYN	4
MF	GO:0043394	proteoglycan binding	6/337	36/18368	4.46523e-05	0.000949347	0.00078678	FN1/THBS1/CTSK/NID1/CFH/PTPRC	6
MF	GO:0004714	transmembrane receptor protein tyrosine kinase activity	10/337	124/18368	9.71071e-05	0.00197856	0.00163975	PDGFRB/AXL/DDR2/NRP1/INSR/PDGFRA/PDGFRL/LCK/ITK/FYN	10
MF	GO:0001968	fibronectin binding	5/337	28/18368	0.000140162	0.00274156	0.00227209	THBS1/CCDC80/IGFBP5/CTSK/SFRP2	5
MF	GO:0002020	protease binding	10/337	135/18368	0.0001963	0.00369195	0.00305974	A2M/COL1A2/COL3A1/FN1/TIMP1/TIMP3/COL1A1/TIMP2/FAP/ADAMTS4	10
MF	GO:0004713	protein tyrosine kinase activity	10/337	136/18368	0.000208496	0.0037761	0.00312947	PDGFRB/AXL/DDR2/NRP1/INSR/PDGFRA/PDGFRL/LCK/ITK/FYN	10
MF	GO:0015026	coreceptor activity	6/337	48/18368	0.000233836	0.00408378	0.00338447	ENG/NRP1/RAMP2/RAMP3/CXCR4/CD8A	6
MF	GO:0098641	cadherin binding involved in cell-cell adhesion	4/337	18/18368	0.000277884	0.0046857	0.00388331	CNN3/TRIM29/PKP3/EPCAM	4
MF	GO:0017022	myosin binding	7/337	74/18368	0.000412652	0.00672622	0.00557442	CALD1/MYL9/AXL/GSN/SLC9A3R1/CORO1A/CXCR4	7
MF	GO:0004867	serine-type endopeptidase inhibitor activity	8/337	98/18368	0.000443599	0.00699742	0.00579917	A2M/SERPING1/TFPI/COL6A3/SPINT2/SERPINF1/SERPINB5/SPINT1	8
MF	GO:0086080	protein binding involved in heterotypic cell-cell adhesion	3/337	11/18368	0.000905348	0.0134156	0.0111183	CXADR/DSP/JUP	3
MF	GO:0097493	structural molecule activity conferring elasticity	3/337	11/18368	0.000905348	0.0134156	0.0111183	FBN1/FBLN5/FBLN2	3
MF	GO:0008307	structural constituent of muscle	5/337	42/18368	0.000983446	0.0141443	0.0117222	MYL9/TPM2/KRT19/TPM1/CSRP2	5
MF	GO:0070851	growth factor receptor binding	9/337	141/18368	0.00118938	0.0166174	0.0137718	PDGFRB/FGF7/SLC9A3R1/PDGFRA/AREG/IL6/PGF/PDGFA/FYN	9
MF	GO:0097110	scaffold protein binding	6/337	67/18368	0.00142121	0.0193048	0.015999	VIM/KRT5/DSP/KRT8/KRT15/FYN	6
MF	GO:0031994	insulin-like growth factor I binding	3/337	13/18368	0.00152707	0.019651	0.0162859	IGFBP4/IGFBP5/INSR	3
MF	GO:0032036	myosin heavy chain binding	3/337	13/18368	0.00152707	0.019651	0.0162859	MYL9/AXL/CORO1A	3
MF	GO:0043236	laminin binding	4/337	28/18368	0.00160915	0.0201763	0.0167213	THBS1/LGALS1/NID1/LYPD3	4
MF	GO:0005520	insulin-like growth factor binding	4/337	29/18368	0.00183992	0.022493	0.0186413	IGFBP4/IGFBP7/IGFBP5/INSR	4
MF	GO:0036041	long-chain fatty acid binding	3/337	14/18368	0.00191727	0.022867	0.0189512	S100A9/S100A8/ALOX5AP	3
MF	GO:0051015	actin filament binding	11/337	217/18368	0.00230042	0.0262751	0.0217757	TAGLN/EZR/TPM2/GSN/FERMT2/CAPG/TPM1/LCP1/ANTXR1/CORO1A/HCLS1	11
MF	GO:0005161	platelet-derived growth factor receptor binding	3/337	15/18368	0.00236422	0.0262751	0.0217757	PDGFRB/PDGFRA/PDGFA	3
MF	GO:0019215	intermediate filament binding	3/337	15/18368	0.00236422	0.0262751	0.0217757	VIM/PKP1/KRT14	3
MF	GO:0008191	metalloendopeptidase inhibitor activity	3/337	16/18368	0.00287055	0.0311933	0.0258517	TIMP1/TIMP3/TIMP2	3
MF	GO:0030674	protein-macromolecule adaptor activity	13/337	296/18368	0.00337067	0.035807	0.0296754	COL14A1/COL1A2/VAMP8/DAB2/SLC9A3R1/JUP/CAV1/EPS8/SORBS1/CD3E/SYNPO2/LAT/CD3G	13
MF	GO:0045296	cadherin binding	14/337	332/18368	0.00344157	0.035807	0.0296754	CALD1/CNN3/EZR/SFN/PKP1/CDH1/TRIM29/LAD1/CDH3/PKP3/JUP/CAPG/EPCAM/CDH6	14
MF	GO:0019955	cytokine binding	8/337	139/18368	0.00416534	0.0424344	0.0351679	A2M/THBS1/ENG/NRP1/LTBP1/IL2RG/CXCR4/CCR7	8
MF	GO:0048306	calcium-dependent protein binding	6/337	88/18368	0.00560669	0.0559525	0.0463711	A2M/S100A2/CASQ2/S100A14/S100A9/S100A8	6
KEGG
ID	Description	GeneRatio	BgRatio	pvalue	p.adjust	qvalue	geneID	Count
hsa04510	Focal adhesion	25/187	201/8145	3.39987e-12	7.5817e-10	6.33449e-10	COL1A2/COL6A1/COL6A2/FN1/LAMA4/MYL9/PDGFRB/THBS1/COL6A3/COL1A1/COL4A2/LAMB2/COL4A1/ITGA7/LAMB3/PDGFRA/CAV1/MYLK/LAMB1/RAC2/THBS2/BIRC3/PGF/PDGFA/FYN	25
hsa04512	ECM-receptor interaction	16/187	88/8145	1.06989e-10	1.19293e-08	9.96689e-09	COL1A2/COL6A1/COL6A2/FN1/LAMA4/THBS1/COL6A3/COL1A1/COL4A2/LAMB2/COL4A1/ITGA7/SDC1/LAMB3/LAMB1/THBS2	16
hsa04151	PI3K-Akt signaling pathway	29/187	354/8145	1.71157e-09	1.27227e-07	1.06298e-07	COL1A2/COL6A1/COL6A2/FN1/GNG11/LAMA4/PDGFRB/THBS1/COL6A3/IGF2/COL1A1/COL4A2/LAMB2/COL4A1/FGF7/ITGA7/LAMB3/NR4A1/INSR/PDGFRA/LAMB1/THBS2/IL2RG/AREG/IL6/PGF/PDGFA/IL7R/ANGPT2	29
hsa04974	Protein digestion and absorption	15/187	103/8145	1.03218e-08	5.7544e-07	4.80778e-07	COL14A1/COL1A2/COL3A1/COL6A1/COL6A2/COL15A1/COL6A3/COL1A1/COL4A2/COL4A1/COL5A2/SLC7A8/COL18A1/COL17A1/COL12A1	15
hsa04670	Leukocyte transendothelial migration	14/187	114/8145	2.91577e-07	1.30043e-05	1.08651e-05	MYL9/ESAM/CXCL12/EZR/MMP2/VCAM1/THY1/RAC2/CLDN4/CXCR4/RHOH/ITK/RASSF5/ITGB2	14
hsa04514	Cell adhesion molecules	15/187	149/8145	1.46661e-06	5.02347e-05	4.19709e-05	ESAM/CDH1/CDH3/SDC1/VCAM1/VCAN/PTPRC/CLDN4/CD2/SELPLG/ITGB2/ICOS/CTLA4/TIGIT/CD8A	15
hsa05150	Staphylococcus aureus infection	12/187	96/8145	1.74863e-06	5.02347e-05	4.19709e-05	C1R/C4A/C4B/KRT17/KRT19/C1S/KRT14/KRT16/KRT15/CFH/SELPLG/ITGB2	12
hsa05340	Primary immunodeficiency	8/187	38/8145	1.80214e-06	5.02347e-05	4.19709e-05	PTPRC/IL2RG/CD3E/LCK/CD3D/ICOS/IL7R/CD8A	8
hsa05146	Amoebiasis	12/187	102/8145	3.35375e-06	8.30985e-05	6.94285e-05	COL1A2/COL3A1/FN1/LAMA4/COL1A1/COL4A2/LAMB2/COL4A1/LAMB3/LAMB1/IL6/ITGB2	12
hsa05144	Malaria	8/187	50/8145	1.56309e-05	0.000348569	0.000291228	THBS1/CCL2/SDC1/VCAM1/THBS2/IL6/KLRK1/ITGB2	8
hsa04660	T cell receptor signaling pathway	11/187	104/8145	2.42125e-05	0.000490854	0.000410107	PTPRC/CD3E/LCK/CD3D/ITK/ICOS/CTLA4/LAT/CD3G/CD8A/FYN	11
hsa04933	AGE-RAGE signaling pathway in diabetic complications	10/187	100/8145	9.23812e-05	0.00171675	0.00143434	COL1A2/COL3A1/FN1/COL1A1/COL4A2/CCL2/COL4A1/MMP2/VCAM1/IL6	10
hsa04610	Complement and coagulation cascades	9/187	85/8145	0.000133824	0.0022956	0.00191796	A2M/C1R/SERPING1/TFPI/C4A/C4B/C1S/CFH/ITGB2	9
hsa04015	Rap1 signaling pathway	14/187	210/8145	0.000324616	0.00490703	0.00409981	PDGFRB/THBS1/CDH1/FGF7/CALML3/INSR/PDGFRA/RAC2/PGF/PDGFA/RASSF5/ITGB2/LAT/ANGPT2	14
hsa05133	Pertussis	8/187	76/8145	0.00033007	0.00490703	0.00409981	C1R/SERPING1/C4A/C4B/C1S/CALML3/IL6/ITGB2	8
hsa04061	Viral protein interaction with cytokine and cytokine receptor	9/187	100/8145	0.000460231	0.00622503	0.00520099	CXCL12/CCL2/IL2RG/CXCR4/IL6/CCL4L1/CCL4L2/CCL4/CCR7	9
hsa04810	Regulation of actin cytoskeleton	14/187	218/8145	0.000474554	0.00622503	0.00520099	FN1/MYL9/PDGFRB/CXCL12/EZR/FGF7/GSN/ITGA7/PDGFRA/MYLK/RAC2/CXCR4/PDGFA/ITGB2	14
hsa05165	Human papillomavirus infection	18/187	331/8145	0.000575985	0.00713581	0.00596195	COL1A2/COL6A1/COL6A2/FN1/LAMA4/PDGFRB/THBS1/COL6A3/COL1A1/COL4A2/LAMB2/COL4A1/HEYL/ITGA7/SLC9A3R1/LAMB3/LAMB1/THBS2	18
hsa04064	NF-kappa B signaling pathway	9/187	104/8145	0.000614486	0.00721212	0.0060257	CXCL12/VCAM1/BIRC3/LCK/CCL4L1/CCL4L2/CCL4/LAT/LTB	9
hsa05205	Proteoglycans in cancer	13/187	205/8145	0.000849898	0.00947636	0.00791747	COL1A2/DCN/FN1/THBS1/TIMP3/IGF2/COL1A1/EZR/SDC1/LUM/MMP2/CAV1/HCLS1	13
hsa04270	Vascular smooth muscle contraction	10/187	134/8145	0.000993085	0.0105456	0.00881083	CALD1/MYL9/ACTA2/CALML3/RAMP2/MYLK/EDNRA/RAMP3/PPP1R14A/ACTG2	10
hsa05222	Small cell lung cancer	8/187	92/8145	0.00119302	0.0120929	0.0101036	FN1/LAMA4/COL4A2/LAMB2/COL4A1/LAMB3/LAMB1/BIRC3	8
hsa05416	Viral myocarditis	6/187	60/8145	0.002418	0.0234441	0.0195875	CXADR/SGCA/CAV1/RAC2/ITGB2/FYN	6
hsa04014	Ras signaling pathway	13/187	235/8145	0.00290016	0.0269473	0.0225144	GNG11/PDGFRB/IGF2/FGF7/CALML3/INSR/PDGFRA/RAC2/PGF/PDGFA/RASSF5/LAT/ANGPT2	13
hsa04658	Th1 and Th2 cell differentiation	7/187	92/8145	0.005092	0.0454206	0.0379488	IL2RG/CD3E/LCK/CD3D/STAT4/LAT/CD3G	7
hsa05323	Rheumatoid arthritis	7/187	93/8145	0.00540226	0.0463348	0.0387126	CXCL12/CCL2/CTSK/IL6/ITGB2/CTLA4/LTB	7

## Sheet: Supplementary Table4
GO
ONTOLOGY	ID	Description	GeneRatio	BgRatio	pvalue	p.adjust	qvalue	geneID	Count
BP	GO:0042110	T cell activation	48/362	487/18723	1.05357e-20	3.27312e-17	2.55328e-17	CCL5/CXADR/HLA-E/IL20RB/LGALS7B/MDK/JAK3/LAPTM5/IRF1/PTPRC/LCP1/CD2/FYN/CD3E/CD3G/CD3D/LCK/CD74/TNFRSF1B/GPR183/ITK/CD7/PTPN22/RHOH/ZFP36L2/CORO1A/PRDM1/ICOS/CD27/CTLA4/TIGIT/SASH3/DOCK8/IL7R/CCR7/BATF/ZAP70/CD6/SIRPG/LAT/CD4/ZBTB16/CD8A/CCL2/HLA-DPB1/PTGER4/RAC2/KLRK1	48
BP	GO:0007159	leukocyte cell-cell adhesion	42/362	371/18723	1.82652e-20	3.27312e-17	2.55328e-17	CCL5/F11R/HLA-E/IL20RB/LGALS7B/MDK/JAK3/LAPTM5/S100A9/IRF1/S100A8/PTPRC/FYN/CD3E/LCK/CD74/ETS1/PTPN22/ITGB2/RHOH/CORO1A/NR4A3/ICOS/CD27/SELPLG/CTLA4/TIGIT/SASH3/DOCK8/IL7R/CCR7/SELL/ZAP70/CD6/SIRPG/CD4/ZBTB16/FERMT3/CCL2/HLA-DPB1/RAC2/KLRK1	42
BP	GO:0050863	regulation of T cell activation	37/362	329/18723	4.87459e-18	5.82351e-15	4.54278e-15	CCL5/HLA-E/IL20RB/LGALS7B/MDK/JAK3/LAPTM5/IRF1/PTPRC/CD2/FYN/CD3E/LCK/CD74/TNFRSF1B/PTPN22/RHOH/CORO1A/PRDM1/ICOS/CD27/CTLA4/TIGIT/SASH3/DOCK8/IL7R/CCR7/ZAP70/CD6/SIRPG/LAT/CD4/ZBTB16/CCL2/HLA-DPB1/RAC2/KLRK1	37
BP	GO:0022407	regulation of cell-cell adhesion	42/362	448/18723	2.06352e-17	1.84891e-14	1.44229e-14	CCL5/CDH1/EPCAM/F11R/HLA-E/IL20RB/LGALS7B/SPINT2/MDK/JAK3/LAPTM5/IRF1/PTPRC/FYN/CD3E/LCK/CD74/ETS1/PTPN22/ITGB2/RHOH/CORO1A/NR4A3/ICOS/CD27/CTLA4/TIGIT/SASH3/DOCK8/IL7R/MYADM/CCR7/ZAP70/CD6/SIRPG/RGCC/CD4/ZBTB16/FERMT3/CCL2/HLA-DPB1/KLRK1	42
BP	GO:1903037	regulation of leukocyte cell-cell adhesion	35/362	336/18723	4.49746e-16	3.22378e-13	2.51479e-13	CCL5/HLA-E/IL20RB/LGALS7B/MDK/JAK3/LAPTM5/IRF1/PTPRC/FYN/CD3E/LCK/CD74/ETS1/PTPN22/ITGB2/RHOH/CORO1A/NR4A3/ICOS/CD27/CTLA4/TIGIT/SASH3/DOCK8/IL7R/CCR7/ZAP70/CD6/SIRPG/CD4/ZBTB16/CCL2/HLA-DPB1/KLRK1	35
BP	GO:1903039	positive regulation of leukocyte cell-cell adhesion	29/362	239/18723	3.03035e-15	1.81013e-12	1.41204e-12	CCL5/HLA-E/MDK/JAK3/PTPRC/FYN/CD3E/LCK/CD74/ETS1/PTPN22/ITGB2/RHOH/CORO1A/NR4A3/ICOS/CD27/SASH3/DOCK8/IL7R/CCR7/ZAP70/CD6/SIRPG/CD4/ZBTB16/CCL2/HLA-DPB1/KLRK1	29
BP	GO:0022409	positive regulation of cell-cell adhesion	30/362	284/18723	4.26168e-14	2.09625e-11	1.63524e-11	CCL5/F11R/HLA-E/MDK/JAK3/PTPRC/FYN/CD3E/LCK/CD74/ETS1/PTPN22/ITGB2/RHOH/CORO1A/NR4A3/ICOS/CD27/SASH3/DOCK8/IL7R/CCR7/ZAP70/CD6/SIRPG/CD4/ZBTB16/CCL2/HLA-DPB1/KLRK1	30
BP	GO:0045785	positive regulation of cell adhesion	37/362	437/18723	4.67914e-14	2.09625e-11	1.63524e-11	CCL5/CDH13/F11R/HLA-E/ITGA6/JUP/MDK/JAK3/SAA1/PTPRC/FYN/CD3E/LCK/CD74/ETS1/PTPN22/ITGB2/RHOH/SPOCK2/CORO1A/NR4A3/ICOS/CD27/SASH3/DOCK8/IL7R/MYADM/CCR7/ZAP70/CD6/SIRPG/CD4/ZBTB16/FN1/CCL2/HLA-DPB1/KLRK1	37
BP	GO:0050867	positive regulation of cell activation	36/362	420/18723	7.25567e-14	2.88937e-11	2.25392e-11	CCL5/HLA-E/JUND/SOX15/MDK/JAK3/AXL/PTPRC/CD2/FYN/CD3E/LCK/CD74/GPR183/SH3KBP1/PTPN22/ITGB2/PDGFRB/RHOH/CORO1A/NR4A3/INPP5D/ICOS/CD27/SASH3/DOCK8/IL7R/CCR7/ZAP70/CD6/SIRPG/CD4/ZBTB16/CCL2/HLA-DPB1/KLRK1	36
BP	GO:0050870	positive regulation of T cell activation	26/362	216/18723	1.04294e-13	3.7379e-11	2.91584e-11	CCL5/HLA-E/MDK/JAK3/PTPRC/FYN/CD3E/LCK/CD74/PTPN22/RHOH/CORO1A/ICOS/CD27/SASH3/DOCK8/IL7R/CCR7/ZAP70/CD6/SIRPG/CD4/ZBTB16/CCL2/HLA-DPB1/KLRK1	26
BP	GO:0030098	lymphocyte differentiation	33/362	374/18723	3.75726e-13	1.22418e-10	9.54955e-11	MDK/JAK3/AXL/LY6D/IRF1/PTPRC/KLF6/CD2/ITM2A/CD3E/CD3G/CD3D/LCK/CD74/GPR183/ITK/PTPN22/RHOH/ZFP36L2/PRDM1/INPP5D/CD27/CTLA4/SASH3/IL7R/CCR7/BATF/ZAP70/CD4/ZBTB16/CD8A/ID2/PTGER4	33
BP	GO:0002696	positive regulation of leukocyte activation	34/362	409/18723	8.90683e-13	2.61808e-10	2.0423e-10	CCL5/HLA-E/JUND/MDK/JAK3/AXL/PTPRC/CD2/FYN/CD3E/LCK/CD74/GPR183/SH3KBP1/PTPN22/ITGB2/RHOH/CORO1A/NR4A3/INPP5D/ICOS/CD27/SASH3/DOCK8/IL7R/CCR7/ZAP70/CD6/SIRPG/CD4/ZBTB16/CCL2/HLA-DPB1/KLRK1	34
BP	GO:0030217	T cell differentiation	27/362	257/18723	9.49639e-13	2.61808e-10	2.0423e-10	MDK/JAK3/IRF1/PTPRC/CD2/CD3E/CD3G/CD3D/LCK/CD74/GPR183/ITK/PTPN22/RHOH/ZFP36L2/PRDM1/CD27/CTLA4/SASH3/IL7R/CCR7/BATF/ZAP70/CD4/ZBTB16/CD8A/PTGER4	27
BP	GO:1903131	mononuclear cell differentiation	34/362	426/18723	2.80231e-12	7.17391e-10	5.59619e-10	ITGB8/MDK/JAK3/AXL/LY6D/IRF1/PTPRC/KLF6/CD2/ITM2A/CD3E/CD3G/CD3D/LCK/CD74/GPR183/ITK/PTPN22/RHOH/ZFP36L2/PRDM1/INPP5D/CD27/CTLA4/SASH3/IL7R/CCR7/BATF/ZAP70/CD4/ZBTB16/CD8A/ID2/PTGER4	34
BP	GO:0051251	positive regulation of lymphocyte activation	30/362	362/18723	2.24709e-11	5.36905e-09	4.18826e-09	CCL5/HLA-E/MDK/JAK3/AXL/PTPRC/FYN/CD3E/LCK/CD74/GPR183/SH3KBP1/PTPN22/RHOH/CORO1A/INPP5D/ICOS/CD27/SASH3/DOCK8/IL7R/CCR7/ZAP70/CD6/SIRPG/CD4/ZBTB16/CCL2/HLA-DPB1/KLRK1	30
BP	GO:0052547	regulation of peptidase activity	34/362	461/18723	2.47772e-11	5.5501e-09	4.3295e-09	ANXA8/ANXA8L1/CLDN4/CSTA/DHCR24/EFNA1/MAGEA3/PERP/SERPINB5/SFN/SPINT1/SPINT2/TP63/SERPINB9/LAPTM5/S100A9/S100A8/A2M/DDX3X/FYN/SLPI/HERPUD1/LCK/NR4A1/SPOCK2/CST7/CD27/COL6A3/PCOLCE/BIRC3/ARL6IP5/AQP1/FN1/SERPINF1	34
BP	GO:0050900	leukocyte migration	30/362	369/18723	3.61734e-11	7.6262e-09	5.94901e-09	CCL5/CXADR/F11R/S100A14/MDK/CXCR4/SAA1/S100A9/S100A8/FYN/LCK/CD74/GPR183/ITGB2/RHOH/RARRES2/CORO1A/PDE4B/S1PR1/CCL4L1/CCL4/SELPLG/DOCK8/CCR7/SELL/ZAP70/CCL2/PTGER4/RAC2/KLRK1	30
BP	GO:0043588	skin development	25/362	263/18723	6.05191e-11	1.205e-08	9.39993e-09	CDH3/CERS3/CLDN1/CLDN4/CSTA/DHCR24/DSP/GJB3/GRHL2/IRF6/ITGA6/ITGB4/JUP/KLK5/KRT16/KRT17/PPL/SFN/TP63/ZFP36/TRIM16/COL3A1/COL1A2/LTB/TXNIP	25
BP	GO:0060326	cell chemotaxis	27/362	310/18723	7.59675e-11	1.43299e-08	1.11784e-08	CCL5/CXADR/CXCL14/S100A14/TMSB4X/MDK/CXCR4/SAA1/S100A9/S100A8/CD74/GPR183/NR4A1/ITGB2/PDGFRB/RARRES2/CORO1A/PDE4B/S1PR1/CCL4L1/CCL4/BIN2/CCR7/CXCR6/CCL2/RAC2/KLRK1	27
BP	GO:0002683	negative regulation of immune system process	32/362	434/18723	9.91953e-11	1.77758e-08	1.38665e-08	HLA-E/IL20RB/LGALS7B/NME1/TSC22D3/SERPINB9/TSPAN6/MDK/JAK3/LAPTM5/AXL/IRF1/SAMSN1/PTPRC/A2M/TNFAIP3/FYN/CD74/CD96/PTPN22/COL3A1/CST7/INPP5D/CTLA4/TIGIT/TBC1D10C/IL7R/SH2D1A/ID2/CCL2/PTGER4/KLRK1	32
BP	GO:0050852	T cell receptor signaling pathway	17/362	123/18723	2.34755e-10	4.00649e-08	3.12536e-08	LAPTM5/PTPRC/FYN/CD3E/LCP2/LCK/ITK/PTPN22/PDE4B/INPP5D/CTLA4/CCR7/SH2D1A/ZAP70/CD247/TRAT1/HLA-DPB1	17
BP	GO:0052548	regulation of endopeptidase activity	31/362	432/18723	3.8554e-10	6.2808e-08	4.89949e-08	ANXA8/ANXA8L1/CSTA/DHCR24/EFNA1/MAGEA3/PERP/SERPINB5/SFN/SPINT1/SPINT2/TP63/SERPINB9/LAPTM5/S100A9/S100A8/A2M/DDX3X/FYN/SLPI/HERPUD1/LCK/NR4A1/SPOCK2/CST7/CD27/COL6A3/BIRC3/ARL6IP5/AQP1/SERPINF1	31
BP	GO:0097530	granulocyte migration	18/362	148/18723	5.87993e-10	9.16246e-08	7.14741e-08	CCL5/CXADR/S100A14/MDK/SAA1/S100A9/S100A8/CD74/ITGB2/RHOH/RARRES2/PDE4B/CCL4L1/CCL4/CCR7/CCL2/PTGER4/RAC2	18
BP	GO:2000107	negative regulation of leukocyte apoptotic process	11/362	46/18723	8.83479e-10	1.31933e-07	1.02918e-07	CCL5/EFNA1/TSC22D3/JAK3/AXL/HCLS1/CD74/CD27/DOCK8/IL7R/CCR7	11
BP	GO:0008544	epidermis development	26/362	324/18723	1.01511e-09	1.45526e-07	1.13521e-07	CDH3/CERS3/COL17A1/CSTA/DSP/ESRP1/FABP5/GJB5/GRHL2/IRF6/KLK5/KRT14/KRT15/KRT16/KRT17/KRT5/LAMA3/LAMB3/LAMC2/PPL/PTHLH/SFN/TP63/ZFP36/TRIM16/TXNIP	26
BP	GO:0071621	granulocyte chemotaxis	16/362	125/18723	2.52397e-09	3.47919e-07	2.71403e-07	CCL5/CXADR/S100A14/MDK/SAA1/S100A9/S100A8/CD74/ITGB2/RARRES2/PDE4B/CCL4L1/CCL4/CCR7/CCL2/RAC2	16
BP	GO:0032496	response to lipopolysaccharide	26/362	343/18723	3.39172e-09	4.50219e-07	3.51205e-07	CCL5/CLDN1/GJB2/GJB6/JUND/S100A14/VIM/ZFP36/AXL/S100A9/S100A8/TNFAIP3/SLPI/TNFRSF1B/NR4A1/CD96/PTPN22/PDE4B/GGT5/IL10RA/SPARC/CCR7/CD6/DCN/CCL2/PTGER4	26
BP	GO:0010951	negative regulation of endopeptidase activity	22/362	252/18723	4.33456e-09	5.45425e-07	4.25472e-07	ANXA8/ANXA8L1/CSTA/DHCR24/MAGEA3/SERPINB5/SFN/SPINT1/SPINT2/SERPINB9/A2M/DDX3X/SLPI/HERPUD1/NR4A1/SPOCK2/CST7/CD27/COL6A3/BIRC3/AQP1/SERPINF1	22
BP	GO:0030595	leukocyte chemotaxis	21/362	230/18723	4.41331e-09	5.45425e-07	4.25472e-07	CCL5/CXADR/S100A14/MDK/CXCR4/SAA1/S100A9/S100A8/CD74/GPR183/ITGB2/RARRES2/CORO1A/PDE4B/S1PR1/CCL4L1/CCL4/CCR7/CCL2/RAC2/KLRK1	21
BP	GO:2000106	regulation of leukocyte apoptotic process	13/362	81/18723	4.88351e-09	5.83417e-07	4.55109e-07	CCL5/EFNA1/TSC22D3/JAK3/AXL/HCAR2/HCLS1/CD3G/CD74/CD27/DOCK8/IL7R/CCR7	13
BP	GO:1902105	regulation of leukocyte differentiation	23/362	279/18723	5.76094e-09	6.66039e-07	5.19561e-07	NME1/MDK/JAK3/AXL/CA2/IRF1/PTPRC/CD2/HCLS1/CD74/RHOH/ZFP36L2/PRDM1/INPP5D/CD27/CTLA4/SASH3/IL7R/EVI2B/ZAP70/CD4/ZBTB16/ID2	23
BP	GO:0045619	regulation of lymphocyte differentiation	18/362	174/18723	8.10326e-09	9.07565e-07	7.07969e-07	MDK/JAK3/AXL/IRF1/PTPRC/CD2/CD74/RHOH/ZFP36L2/PRDM1/INPP5D/CD27/CTLA4/SASH3/IL7R/ZAP70/ZBTB16/ID2	18
BP	GO:0010466	negative regulation of peptidase activity	22/362	262/18723	8.88134e-09	9.64567e-07	7.52435e-07	ANXA8/ANXA8L1/CSTA/DHCR24/MAGEA3/SERPINB5/SFN/SPINT1/SPINT2/SERPINB9/A2M/DDX3X/SLPI/HERPUD1/NR4A1/SPOCK2/CST7/CD27/COL6A3/BIRC3/AQP1/SERPINF1	22
BP	GO:0046651	lymphocyte proliferation	23/362	288/18723	1.05167e-08	1.10858e-06	8.64775e-07	CCL5/HLA-E/IL20RB/LGALS7B/JAK3/IRF1/PTPRC/FYN/CD3E/CD74/TNFRSF1B/GPR183/PTPN22/CORO1A/INPP5D/CTLA4/SASH3/DOCK8/IL7R/ZAP70/CD6/HLA-DPB1/RAC2	23
BP	GO:0002237	response to molecule of bacterial origin	26/362	363/18723	1.10026e-08	1.12666e-06	8.78881e-07	CCL5/CLDN1/GJB2/GJB6/JUND/S100A14/VIM/ZFP36/AXL/S100A9/S100A8/TNFAIP3/SLPI/TNFRSF1B/NR4A1/CD96/PTPN22/PDE4B/GGT5/IL10RA/SPARC/CCR7/CD6/DCN/CCL2/PTGER4	26
BP	GO:0030593	neutrophil chemotaxis	14/362	103/18723	1.15341e-08	1.1362e-06	8.86325e-07	CCL5/CXADR/MDK/SAA1/S100A9/S100A8/CD74/ITGB2/PDE4B/CCL4L1/CCL4/CCR7/CCL2/RAC2	14
BP	GO:0042098	T cell proliferation	19/362	199/18723	1.17298e-08	1.1362e-06	8.86325e-07	CCL5/HLA-E/IL20RB/LGALS7B/JAK3/IRF1/PTPRC/FYN/CD3E/TNFRSF1B/PTPN22/CORO1A/CTLA4/SASH3/DOCK8/ZAP70/CD6/HLA-DPB1/RAC2	19
BP	GO:0032943	mononuclear cell proliferation	23/362	291/18723	1.27827e-08	1.20561e-06	9.40467e-07	CCL5/HLA-E/IL20RB/LGALS7B/JAK3/IRF1/PTPRC/FYN/CD3E/CD74/TNFRSF1B/GPR183/PTPN22/CORO1A/INPP5D/CTLA4/SASH3/DOCK8/IL7R/ZAP70/CD6/HLA-DPB1/RAC2	23
BP	GO:0070663	regulation of leukocyte proliferation	21/362	245/18723	1.35577e-08	1.24591e-06	9.71907e-07	CCL5/HLA-E/IL20RB/LGALS7B/JAK3/IRF1/PTPRC/TNFAIP3/CD3E/CD74/TNFRSF1B/GPR183/PTPN22/CORO1A/INPP5D/CTLA4/SASH3/ZAP70/CD6/HLA-DPB1/RAC2	21
BP	GO:1990266	neutrophil migration	15/362	122/18723	1.39642e-08	1.25119e-06	9.76022e-07	CCL5/CXADR/MDK/SAA1/S100A9/S100A8/CD74/ITGB2/RHOH/PDE4B/CCL4L1/CCL4/CCR7/CCL2/RAC2	15
BP	GO:0070661	leukocyte proliferation	24/362	318/18723	1.50516e-08	1.31573e-06	1.02637e-06	CCL5/HLA-E/IL20RB/LGALS7B/JAK3/IRF1/PTPRC/TNFAIP3/FYN/CD3E/CD74/TNFRSF1B/GPR183/PTPN22/CORO1A/INPP5D/CTLA4/SASH3/DOCK8/IL7R/ZAP70/CD6/HLA-DPB1/RAC2	24
BP	GO:0050670	regulation of lymphocyte proliferation	20/362	225/18723	1.63525e-08	1.39541e-06	1.08852e-06	CCL5/HLA-E/IL20RB/LGALS7B/JAK3/IRF1/PTPRC/CD3E/CD74/TNFRSF1B/GPR183/PTPN22/CORO1A/INPP5D/CTLA4/SASH3/ZAP70/CD6/HLA-DPB1/RAC2	20
BP	GO:0032944	regulation of mononuclear cell proliferation	20/362	227/18723	1.89938e-08	1.58311e-06	1.23494e-06	CCL5/HLA-E/IL20RB/LGALS7B/JAK3/IRF1/PTPRC/CD3E/CD74/TNFRSF1B/GPR183/PTPN22/CORO1A/INPP5D/CTLA4/SASH3/ZAP70/CD6/HLA-DPB1/RAC2	20
BP	GO:0034113	heterotypic cell-cell adhesion	11/362	61/18723	2.1364e-08	1.74019e-06	1.35748e-06	CXADR/DSC2/DSP/JUP/PERP/DSG2/PTPRC/CD2/LCK/ITGB2/MYADM	11
BP	GO:0002695	negative regulation of leukocyte activation	18/362	187/18723	2.51882e-08	2.0061e-06	1.56491e-06	IL20RB/LGALS7B/MDK/JAK3/LAPTM5/AXL/IRF1/SAMSN1/PTPRC/TNFAIP3/CD74/PTPN22/CST7/INPP5D/CTLA4/TIGIT/TBC1D10C/ID2	18
BP	GO:0051346	negative regulation of hydrolase activity	26/362	379/18723	2.65203e-08	2.06628e-06	1.61185e-06	ANXA8/ANXA8L1/CSTA/DHCR24/F11R/MAGEA3/SERPINB5/SFN/SPINT1/SPINT2/SERPINB9/A2M/DDX3X/SLPI/HERPUD1/NR4A1/SPOCK2/CST7/CD27/GZMA/COL6A3/RGS2/BIRC3/AQP1/SERPINF1/KLRK1	26
BP	GO:0042129	regulation of T cell proliferation	17/362	171/18723	3.83322e-08	2.92304e-06	2.28019e-06	CCL5/HLA-E/IL20RB/LGALS7B/JAK3/IRF1/PTPRC/CD3E/TNFRSF1B/PTPN22/CORO1A/CTLA4/SASH3/ZAP70/CD6/HLA-DPB1/RAC2	17
BP	GO:0070233	negative regulation of T cell apoptotic process	7/362	19/18723	3.93267e-08	2.9364e-06	2.29061e-06	CCL5/EFNA1/TSC22D3/JAK3/CD27/DOCK8/IL7R	7
BP	GO:0045104	intermediate filament cytoskeleton organization	10/362	51/18723	4.07254e-08	2.97877e-06	2.32367e-06	DSP/KRT14/KRT16/KRT17/KRT18/KRT6C/NEFL/PKP1/PPL/VIM	10
BP	GO:0045103	intermediate filament-based process	10/362	52/18723	4.95634e-08	3.5527e-06	2.77137e-06	DSP/KRT14/KRT16/KRT17/KRT18/KRT6C/NEFL/PKP1/PPL/VIM	10
BP	GO:1903706	regulation of hemopoiesis	25/362	367/18723	5.67529e-08	3.98828e-06	3.11116e-06	NME1/MDK/JAK3/ZFP36/AXL/CA2/IRF1/PTPRC/CD2/HCLS1/CD74/ETS1/RHOH/ZFP36L2/PRDM1/INPP5D/CD27/CTLA4/SASH3/IL7R/EVI2B/ZAP70/CD4/ZBTB16/ID2	25
BP	GO:0042060	wound healing	27/362	422/18723	6.02734e-08	4.15423e-06	3.24061e-06	ANXA8/CDH3/CLDN1/CLDN4/DDR1/DSP/ENTPD1/F11R/KRT6A/PPL/SDC1/CXCR4/SAA1/AXL/S100A8/ANXA6/TNFAIP3/LCK/CYP4F11/ETS1/PDGFRB/COL3A1/SPARC/DCN/FN1/FERMT3/MYL9	27
BP	GO:0051250	negative regulation of lymphocyte activation	16/362	157/18723	6.82853e-08	4.44972e-06	3.47111e-06	IL20RB/LGALS7B/MDK/JAK3/LAPTM5/AXL/IRF1/SAMSN1/TNFAIP3/CD74/PTPN22/INPP5D/CTLA4/TIGIT/TBC1D10C/ID2	16
BP	GO:1902107	positive regulation of leukocyte differentiation	16/362	157/18723	6.82853e-08	4.44972e-06	3.47111e-06	MDK/AXL/CA2/PTPRC/HCLS1/CD74/RHOH/INPP5D/CD27/SASH3/IL7R/EVI2B/ZAP70/CD4/ZBTB16/ID2	16
BP	GO:1903708	positive regulation of hemopoiesis	16/362	157/18723	6.82853e-08	4.44972e-06	3.47111e-06	MDK/AXL/CA2/PTPRC/HCLS1/CD74/RHOH/INPP5D/CD27/SASH3/IL7R/EVI2B/ZAP70/CD4/ZBTB16/ID2	16
BP	GO:0070229	negative regulation of lymphocyte apoptotic process	8/362	30/18723	7.29696e-08	4.67005e-06	3.64299e-06	CCL5/EFNA1/TSC22D3/JAK3/CD74/CD27/DOCK8/IL7R	8
BP	GO:0030216	keratinocyte differentiation	15/362	139/18723	8.22579e-08	5.17215e-06	4.03467e-06	CDH3/CERS3/CSTA/DSP/GRHL2/IRF6/KLK5/KRT16/KRT17/PPL/SFN/TP63/ZFP36/TRIM16/TXNIP	15
BP	GO:0030198	extracellular matrix organization	22/362	301/18723	1.06837e-07	6.60179e-06	5.1499e-06	ADAMTS4/COL17A1/DDR1/KLK5/LAMB3/SERPINB5/SPINT1/SPINT2/ELF3/LCP1/TNFRSF1B/ETS1/COL3A1/SPOCK2/ENG/COL1A2/MFAP4/RGCC/CRISPLD2/AEBP1/PBXIP1/CTSK	22
BP	GO:0043062	extracellular structure organization	22/362	302/18723	1.13222e-07	6.87778e-06	5.36519e-06	ADAMTS4/COL17A1/DDR1/KLK5/LAMB3/SERPINB5/SPINT1/SPINT2/ELF3/LCP1/TNFRSF1B/ETS1/COL3A1/SPOCK2/ENG/COL1A2/MFAP4/RGCC/CRISPLD2/AEBP1/PBXIP1/CTSK	22
BP	GO:0045061	thymic T cell selection	7/362	22/18723	1.26607e-07	7.46543e-06	5.8236e-06	PTPRC/CD3E/CD3G/CD3D/CD74/CCR7/ZAP70	7
BP	GO:0045229	external encapsulating structure organization	22/362	304/18723	1.27062e-07	7.46543e-06	5.8236e-06	ADAMTS4/COL17A1/DDR1/KLK5/LAMB3/SERPINB5/SPINT1/SPINT2/ELF3/LCP1/TNFRSF1B/ETS1/COL3A1/SPOCK2/ENG/COL1A2/MFAP4/RGCC/CRISPLD2/AEBP1/PBXIP1/CTSK	22
BP	GO:0045059	positive thymic T cell selection	6/362	14/18723	1.32058e-07	7.62251e-06	5.94613e-06	PTPRC/CD3E/CD3G/CD3D/CD74/ZAP70	6
BP	GO:0071887	leukocyte apoptotic process	13/362	106/18723	1.33989e-07	7.62251e-06	5.94613e-06	CCL5/EFNA1/TSC22D3/JAK3/AXL/HCAR2/HCLS1/CD3G/CD74/CD27/DOCK8/IL7R/CCR7	13
BP	GO:0050866	negative regulation of cell activation	18/362	210/18723	1.49297e-07	8.36061e-06	6.5219e-06	IL20RB/LGALS7B/MDK/JAK3/LAPTM5/AXL/IRF1/SAMSN1/PTPRC/TNFAIP3/CD74/PTPN22/CST7/INPP5D/CTLA4/TIGIT/TBC1D10C/ID2	18
BP	GO:2000116	regulation of cysteine-type endopeptidase activity	19/362	235/18723	1.68807e-07	9.30775e-06	7.26075e-06	DHCR24/MAGEA3/PERP/SFN/TP63/SERPINB9/LAPTM5/S100A9/S100A8/DDX3X/FYN/HERPUD1/LCK/NR4A1/CST7/CD27/BIRC3/ARL6IP5/AQP1	19
BP	GO:0009612	response to mechanical stimulus	18/362	216/18723	2.27955e-07	1.23787e-05	9.65628e-06	F11R/JUND/JUP/PPL/SLC2A1/MDK/CXCR4/IRF1/FYN/ETS1/COL3A1/ENG/FOSB/DCN/AQP1/TXNIP/PTGER4/BTG2	18
BP	GO:0097529	myeloid leukocyte migration	18/362	220/18723	2.99725e-07	1.6033e-05	1.2507e-05	CCL5/CXADR/S100A14/MDK/SAA1/S100A9/S100A8/CD74/ITGB2/RHOH/RARRES2/PDE4B/CCL4L1/CCL4/CCR7/CCL2/PTGER4/RAC2	18
BP	GO:0060706	cell differentiation involved in embryonic placenta development	7/362	25/18723	3.39445e-07	1.78907e-05	1.39561e-05	GJB5/GRHL2/KRT19/KRT8/SOX15/SPINT2/PRDM1	7
BP	GO:0006692	prostanoid metabolic process	9/362	49/18723	3.55081e-07	1.81801e-05	1.41819e-05	AKR1C1/AKR1C2/CBR1/CYP2S1/FABP5/PTGR1/GSTA1/GSTM1/CD74	9
BP	GO:0006693	prostaglandin metabolic process	9/362	49/18723	3.55081e-07	1.81801e-05	1.41819e-05	AKR1C1/AKR1C2/CBR1/CYP2S1/FABP5/PTGR1/GSTA1/GSTM1/CD74	9
BP	GO:0046631	alpha-beta T cell activation	15/362	156/18723	3.76803e-07	1.90206e-05	1.48375e-05	HLA-E/LGALS7B/JAK3/IRF1/PTPRC/CD3E/GPR183/ITK/PTPN22/PRDM1/SASH3/BATF/ZAP70/ZBTB16/PTGER4	15
BP	GO:0045861	negative regulation of proteolysis	23/362	351/18723	3.87741e-07	1.93009e-05	1.50561e-05	ANXA8/ANXA8L1/CSTA/DHCR24/EFNA1/MAGEA3/SERPINB5/SFN/SPINT1/SPINT2/SERPINB9/A2M/DDX3X/SLPI/HERPUD1/NR4A1/SPOCK2/CST7/CD27/COL6A3/BIRC3/AQP1/SERPINF1	23
BP	GO:0098742	cell-cell adhesion via plasma-membrane adhesion molecules	20/362	273/18723	3.93463e-07	1.93174e-05	1.5069e-05	CDH1/CDH13/CDH3/CLDN1/CLDN4/CLDN7/CXADR/DSC2/DSC3/DSG3/EPCAM/LGALS7B/MPZL2/PTPRF/DSG2/ITGB2/MYADM/SELL/CD6/SPARCL1	20
BP	GO:0045058	T cell selection	9/362	50/18723	4.25714e-07	2.06184e-05	1.60839e-05	PTPRC/CD3E/CD3G/CD3D/CD74/CCR7/BATF/ZAP70/CD4	9
BP	GO:0019221	cytokine-mediated signaling pathway	27/362	472/18723	5.63726e-07	2.69386e-05	2.10141e-05	CCL5/IFI27/IFITM2/IL20RB/KRT18/KRT8/TMSB4X/JAK3/CXCR4/LAPTM5/AXL/IRF1/IL2RG/PTPRC/TNFAIP3/CD74/TNFRSF1B/STAT4/IL10RA/CCL4L1/CCL4/IL7R/CCR7/BIRC3/CD4/CXCR6/CCL2	27
BP	GO:0002934	desmosome organization	5/362	10/18723	6.11632e-07	2.88433e-05	2.24999e-05	DSP/JUP/PERP/PKP3/DSG2	5
BP	GO:0031589	cell-substrate adhesion	23/362	363/18723	6.97364e-07	3.24591e-05	2.53206e-05	CDH13/COL17A1/DDR1/EFNA1/ITGA6/ITGB4/JUP/LAMB3/LYPD3/TACSTD2/MDK/AXL/CD3E/CD96/ITGB2/COL3A1/SPOCK2/CORO1A/MYADM/CCR7/FN1/FERMT3/RAC2	23
BP	GO:0006690	icosanoid metabolic process	13/362	123/18723	7.69548e-07	3.53597e-05	2.75833e-05	AKR1C1/AKR1C2/CBR1/CYP2S1/FABP5/PTGR1/CYP4F3/GSTA1/GSTM1/CD74/CYP4F11/ALOX5AP/GGT5	13
BP	GO:0001890	placenta development	14/362	144/18723	8.07305e-07	3.62598e-05	2.82853e-05	GJB2/GJB3/GJB5/GRHL2/ITGB8/JUNB/KRT19/KRT8/SOX15/SPINT1/SPINT2/SPP1/PRDM1/DCN	14
BP	GO:2000117	negative regulation of cysteine-type endopeptidase activity	11/362	86/18723	8.12096e-07	3.62598e-05	2.82853e-05	DHCR24/MAGEA3/SFN/SERPINB9/DDX3X/HERPUD1/NR4A1/CST7/CD27/BIRC3/AQP1	11
BP	GO:0048545	response to steroid hormone	22/362	339/18723	8.19487e-07	3.62598e-05	2.82853e-05	ALDH3A1/CLDN1/CLDN4/GJB2/IDH1/NEFL/SDC1/TP63/MDK/ZFP36/ANXA3/CA2/SPP1/ZFP36L2/ENG/NR4A3/FOSB/SPARC/LBH/AQP1/TXNIP/SERPINF1	22
BP	GO:0070228	regulation of lymphocyte apoptotic process	9/362	54/18723	8.44126e-07	3.68945e-05	2.87805e-05	CCL5/EFNA1/TSC22D3/JAK3/CD3G/CD74/CD27/DOCK8/IL7R	9
BP	GO:0048608	reproductive structure development	25/362	424/18723	8.62551e-07	3.72456e-05	2.90544e-05	DHCR24/GJB2/GJB3/GJB5/GRHL2/IDH1/ITGB8/JUNB/KRT19/KRT8/SDC1/SERPINB5/SOX15/SPINT1/SPINT2/TFAP2C/TP63/AXL/ARID5B/SPP1/PDGFRB/PRDM1/DCN/CRIP1/SERPINF1	25
BP	GO:0045580	regulation of T cell differentiation	14/362	146/18723	9.54518e-07	4.07261e-05	3.17694e-05	MDK/JAK3/IRF1/PTPRC/CD2/CD74/RHOH/PRDM1/CD27/CTLA4/SASH3/IL7R/ZAP70/ZBTB16	14
BP	GO:0061458	reproductive system development	25/362	427/18723	9.80971e-07	4.13623e-05	3.22657e-05	DHCR24/GJB2/GJB3/GJB5/GRHL2/IDH1/ITGB8/JUNB/KRT19/KRT8/SDC1/SERPINB5/SOX15/SPINT1/SPINT2/TFAP2C/TP63/AXL/ARID5B/SPP1/PDGFRB/PRDM1/DCN/CRIP1/SERPINF1	25
BP	GO:0045060	negative thymic T cell selection	5/362	11/18723	1.10354e-06	4.59894e-05	3.58752e-05	PTPRC/CD3E/CD74/CCR7/ZAP70	5
BP	GO:1901654	response to ketone	16/362	194/18723	1.23289e-06	5.07894e-05	3.96196e-05	AKR1C2/CLDN1/CLDN4/GJB2/NEFL/NME1/NQO1/SPP1/FOSB/GNG2/CCR7/MAP4K1/AQP1/TXNIP/PTGER4/SERPINF1	16
BP	GO:0071674	mononuclear cell migration	16/362	196/18723	1.41222e-06	5.75157e-05	4.48666e-05	CCL5/F11R/S100A14/MDK/CXCR4/SAA1/GPR183/RARRES2/S1PR1/CCL4L1/CCL4/DOCK8/CCR7/ZAP70/CCL2/KLRK1	16
BP	GO:0001819	positive regulation of cytokine production	26/362	467/18723	1.52081e-06	6.12427e-05	4.77739e-05	HLA-E/IL20RB/MDK/SAA1/LAPTM5/TRIM16/IRF1/PTPRC/DDX3X/CD2/CD3E/CD74/ITK/PTPN22/PDE4B/NR4A3/TIGIT/SASH3/LTB/CCR7/BATF/CD6/RGCC/CD4/HLA-DPB1/PTGER4	26
BP	GO:0048872	homeostasis of number of cells	19/362	272/18723	1.57399e-06	6.26798e-05	4.88949e-05	IL20RB/TSC22D3/JAK3/ZFP36/AXL/HCAR2/HCLS1/TNFAIP3/CD74/GPR183/ETS1/CORO1A/PDE4B/INPP5D/SASH3/IL7R/CCR7/LAT/ID2	19
BP	GO:0002443	leukocyte mediated immunity	25/362	440/18723	1.68773e-06	6.64706e-05	5.18521e-05	HLA-E/IL20RB/SERPINB9/JAK3/ANXA3/PTPRC/CD74/TNFRSF1B/CD96/ITGB2/CORO1A/NR4A3/INPP5D/CD27/SASH3/IL7R/PRF1/BATF/SH2D1A/GZMB/LAT/CD8A/HLA-DPB1/RAC2/KLRK1	25
BP	GO:0032609	interferon-gamma production	12/362	112/18723	1.77252e-06	6.83086e-05	5.32858e-05	IL20RB/LGALS7B/LAPTM5/AXL/CD2/CD3E/CD96/PTPN22/PDE4B/SASH3/CCR7/HLA-DPB1	12
BP	GO:0032649	regulation of interferon-gamma production	12/362	112/18723	1.77252e-06	6.83086e-05	5.32858e-05	IL20RB/LGALS7B/LAPTM5/AXL/CD2/CD3E/CD96/PTPN22/PDE4B/SASH3/CCR7/HLA-DPB1	12
BP	GO:0043383	negative T cell selection	5/362	12/18723	1.86179e-06	7.09858e-05	5.53742e-05	PTPRC/CD3E/CD74/CCR7/ZAP70	5
BP	GO:0009913	epidermal cell differentiation	16/362	202/18723	2.09991e-06	7.92219e-05	6.1799e-05	CDH3/CERS3/CSTA/DSP/ESRP1/GRHL2/IRF6/KLK5/KRT16/KRT17/PPL/SFN/TP63/ZFP36/TRIM16/TXNIP	16
BP	GO:0097305	response to alcohol	18/362	253/18723	2.28772e-06	8.54082e-05	6.66248e-05	ADH7/AKR1C2/CDH1/CLDN1/JUP/NEFL/NQO1/S100A8/FYN/CES1/FOSB/CD27/SPARC/GNG2/CCR7/RGS2/MAP4K1/PTGER4	18
BP	GO:0043616	keratinocyte proliferation	8/362	46/18723	2.48362e-06	9.17661e-05	7.15845e-05	CDH13/CDH3/IRF6/KLK8/SFN/TP63/MDK/ZFP36	8
BP	GO:0043154	negative regulation of cysteine-type endopeptidase activity involved in apoptotic process	10/362	78/18723	2.52423e-06	9.23146e-05	7.20123e-05	DHCR24/MAGEA3/SFN/SERPINB9/DDX3X/HERPUD1/NR4A1/CD27/BIRC3/AQP1	10
BP	GO:0033559	unsaturated fatty acid metabolic process	12/362	116/18723	2.57569e-06	9.32451e-05	7.27382e-05	AKR1C1/AKR1C2/CBR1/CYP2S1/FABP5/SCD/PTGR1/CYP4F3/GSTA1/GSTM1/CD74/CYP4F11	12
BP	GO:0050671	positive regulation of lymphocyte proliferation	13/362	137/18723	2.62644e-06	9.41316e-05	7.34298e-05	CCL5/HLA-E/JAK3/PTPRC/CD3E/CD74/GPR183/PTPN22/CORO1A/SASH3/ZAP70/CD6/HLA-DPB1	13
BP	GO:0090130	tissue migration	22/362	365/18723	2.77345e-06	9.72109e-05	7.58318e-05	CDH13/EFNA1/FGFBP1/GRHL2/JUP/KRT16/PFN2/RAB25/S100A2/TACSTD2/TMSB4X/ANXA3/ZEB2/NR4A1/ETS1/SPARC/EVL/DCN/RGCC/ACTA2/MAPRE2/SERPINF1	22
BP	GO:0032623	interleukin-2 production	9/362	62/18723	2.81052e-06	9.72109e-05	7.58318e-05	IL20RB/ZFP36/LAPTM5/PTPRC/TNFAIP3/CD3E/PDE4B/SASH3/CD4	9
BP	GO:0032663	regulation of interleukin-2 production	9/362	62/18723	2.81052e-06	9.72109e-05	7.58318e-05	IL20RB/ZFP36/LAPTM5/PTPRC/TNFAIP3/CD3E/PDE4B/SASH3/CD4	9
BP	GO:0072676	lymphocyte migration	12/362	117/18723	2.82085e-06	9.72109e-05	7.58318e-05	CCL5/F11R/SAA1/GPR183/S1PR1/CCL4L1/CCL4/DOCK8/CCR7/ZAP70/CCL2/KLRK1	12
BP	GO:0032946	positive regulation of mononuclear cell proliferation	13/362	138/18723	2.84971e-06	9.727e-05	7.58779e-05	CCL5/HLA-E/JAK3/PTPRC/CD3E/CD74/GPR183/PTPN22/CORO1A/SASH3/ZAP70/CD6/HLA-DPB1	13
BP	GO:0070486	leukocyte aggregation	5/362	13/18723	2.97747e-06	0.000100672	7.85318e-05	S100A9/S100A8/NR4A3/ZAP70/RAC2	5
BP	GO:0032970	regulation of actin filament-based process	23/362	397/18723	3.19928e-06	0.000106625	8.31755e-05	DSC2/DSP/F11R/JUP/PFN2/TACSTD2/TMSB4X/DSG2/MDK/HCLS1/ARHGDIB/GMFG/PDGFRB/RHOH/CORO1A/PDE4B/S1PR1/MYADM/CCR7/EVL/RGCC/PTGER4/RAC2	23
BP	GO:0050869	negative regulation of B cell activation	7/362	34/18723	3.27012e-06	0.000106625	8.31755e-05	LAPTM5/SAMSN1/TNFAIP3/INPP5D/CTLA4/TBC1D10C/ID2	7
BP	GO:0070232	regulation of T cell apoptotic process	7/362	34/18723	3.27012e-06	0.000106625	8.31755e-05	CCL5/EFNA1/TSC22D3/JAK3/CD27/DOCK8/IL7R	7
BP	GO:0043281	regulation of cysteine-type endopeptidase activity involved in apoptotic process	16/362	209/18723	3.27253e-06	0.000106625	8.31755e-05	DHCR24/MAGEA3/SFN/TP63/SERPINB9/LAPTM5/S100A9/S100A8/DDX3X/HERPUD1/LCK/NR4A1/CD27/BIRC3/ARL6IP5/AQP1	16
BP	GO:0050921	positive regulation of chemotaxis	13/362	141/18723	3.62387e-06	0.000117009	9.12755e-05	CCL5/CDH13/S100A14/TMSB4X/MDK/CXCR4/CD74/PDGFRB/RARRES2/S1PR1/CCL4/CCR7/RAC2	13
BP	GO:0009636	response to toxic substance	18/362	262/18723	3.74625e-06	0.00011988	9.35155e-05	CCL5/CDH1/CLDN1/GPX2/NEFL/SDC1/SLC7A8/S100A9/NQO1/GSTA1/GSTM1/CES1/AKR1B10/ALOX5AP/PDGFRB/CCL4/GLRX/GPX3	18
BP	GO:0046640	regulation of alpha-beta T cell proliferation	7/362	35/18723	4.02024e-06	0.000127509	9.94667e-05	HLA-E/LGALS7B/IRF1/PTPRC/CD3E/PTPN22/ZAP70	7
BP	GO:0042102	positive regulation of T cell proliferation	11/362	101/18723	4.075e-06	0.000128112	9.99372e-05	CCL5/HLA-E/JAK3/PTPRC/CD3E/PTPN22/CORO1A/SASH3/ZAP70/CD6/HLA-DPB1	11
BP	GO:0050851	antigen receptor-mediated signaling pathway	17/362	240/18723	4.63832e-06	0.000144554	0.000112763	LAPTM5/PTPRC/FYN/CD3E/LCP2/LCK/ITK/PTPN22/PDE4B/INPP5D/CTLA4/CCR7/SH2D1A/ZAP70/CD247/TRAT1/HLA-DPB1	17
BP	GO:0031960	response to corticosteroid	14/362	167/18723	4.72354e-06	0.000145941	0.000113845	ALDH3A1/CLDN1/GJB2/NEFL/SDC1/MDK/ZFP36/ANXA3/ZFP36L2/ENG/FOSB/SPARC/AQP1/SERPINF1	14
BP	GO:0002764	immune response-regulating signaling pathway	25/362	468/18723	5.02962e-06	0.00015407	0.000120186	IL20RB/S100A14/TSPAN6/LAPTM5/IRF1/PTPRC/DDX3X/TNFAIP3/FYN/CD3E/LCP2/LCK/ITK/PTPN22/PDE4B/NR4A3/INPP5D/CTLA4/CCR7/SH2D1A/ZAP70/CD247/BIRC3/TRAT1/HLA-DPB1	25
BP	GO:0045621	positive regulation of lymphocyte differentiation	11/362	104/18723	5.4309e-06	0.000163566	0.000127594	MDK/AXL/PTPRC/CD74/RHOH/INPP5D/CD27/SASH3/IL7R/ZAP70/ZBTB16	11
BP	GO:0046634	regulation of alpha-beta T cell activation	11/362	104/18723	5.4309e-06	0.000163566	0.000127594	HLA-E/LGALS7B/JAK3/IRF1/PTPRC/CD3E/PTPN22/PRDM1/SASH3/ZAP70/ZBTB16	11
BP	GO:0050777	negative regulation of immune response	15/362	194/18723	5.87423e-06	0.000175444	0.000136859	HLA-E/IL20RB/SERPINB9/TSPAN6/JAK3/SAMSN1/PTPRC/A2M/TNFAIP3/FYN/CD96/COL3A1/INPP5D/CTLA4/IL7R	15
BP	GO:0043368	positive T cell selection	7/362	37/18723	5.95384e-06	0.000176352	0.000137568	PTPRC/CD3E/CD3G/CD3D/CD74/BATF/ZAP70	7
BP	GO:0051384	response to glucocorticoid	13/362	148/18723	6.19532e-06	0.000182	0.000141974	ALDH3A1/CLDN1/GJB2/NEFL/SDC1/MDK/ZFP36/ANXA3/ZFP36L2/FOSB/SPARC/AQP1/SERPINF1	13
BP	GO:0045109	intermediate filament organization	6/362	25/18723	6.50458e-06	0.000188118	0.000146746	DSP/KRT14/KRT17/NEFL/PKP1/VIM	6
BP	GO:0001667	ameboidal-type cell migration	25/362	475/18723	6.50856e-06	0.000188118	0.000146746	CDH13/EFNA1/FGFBP1/ITGB4/JUP/KRT16/PFN2/RAB25/S100A2/TACSTD2/TMSB4X/ANXA3/ANXA6/ARID5B/ZEB2/ARHGDIB/NR4A1/ETS1/SPARC/EVL/DCN/RGCC/MAPRE2/FN1/SERPINF1	25
BP	GO:0022408	negative regulation of cell-cell adhesion	15/362	196/18723	6.655e-06	0.000190812	0.000148848	CDH1/EPCAM/IL20RB/LGALS7B/SPINT2/MDK/JAK3/LAPTM5/IRF1/CD74/PTPN22/CTLA4/TIGIT/MYADM/RGCC	15
BP	GO:0001776	leukocyte homeostasis	10/362	87/18723	6.88026e-06	0.000195705	0.000152665	TSC22D3/JAK3/AXL/HCAR2/TNFAIP3/CD74/GPR183/CORO1A/PDE4B/LAT	10
BP	GO:0046633	alpha-beta T cell proliferation	7/362	38/18723	7.17797e-06	0.000200993	0.000156789	HLA-E/LGALS7B/IRF1/PTPRC/CD3E/PTPN22/ZAP70	7
BP	GO:0070665	positive regulation of leukocyte proliferation	13/362	150/18723	7.17831e-06	0.000200993	0.000156789	CCL5/HLA-E/JAK3/PTPRC/CD3E/CD74/GPR183/PTPN22/CORO1A/SASH3/ZAP70/CD6/HLA-DPB1	13
BP	GO:0050920	regulation of chemotaxis	16/362	223/18723	7.50999e-06	0.00020865	0.000162762	CCL5/CDH13/S100A14/TMSB4X/MDK/CXCR4/CD74/GPR183/PDGFRB/RARRES2/S1PR1/CCL4/CCR7/CCL2/RAC2/KLRK1	16
BP	GO:0007162	negative regulation of cell adhesion	19/362	303/18723	7.59603e-06	0.000209417	0.000163361	CDH1/CDH13/EPCAM/IL20RB/LGALS7B/SPINT2/TACSTD2/MDK/JAK3/LAPTM5/IRF1/PTPRC/ARHGDIB/CD74/PTPN22/CTLA4/TIGIT/MYADM/RGCC	19
BP	GO:0090132	epithelium migration	21/362	360/18723	7.74306e-06	0.000211841	0.000165252	CDH13/EFNA1/FGFBP1/GRHL2/JUP/KRT16/PFN2/RAB25/S100A2/TACSTD2/TMSB4X/ANXA3/ZEB2/NR4A1/ETS1/SPARC/EVL/DCN/RGCC/MAPRE2/SERPINF1	21
BP	GO:0045216	cell-cell junction organization	15/362	200/18723	8.49904e-06	0.000230762	0.000180012	CDH1/CLDN1/CLDN4/CLDN7/CXADR/DSP/F11R/GJB2/GJB6/GRHL2/JUP/PERP/PKP1/PKP3/DSG2	15
BP	GO:0042113	B cell activation	20/362	334/18723	8.68983e-06	0.000234168	0.000182669	JAK3/LAPTM5/SAMSN1/PTPRC/KLF6/ITM2A/TNFAIP3/CD74/GPR183/SH3KBP1/ZFP36L2/INPP5D/CD27/CTLA4/TBC1D10C/SASH3/IL7R/BATF/ZAP70/ID2	20
BP	GO:0034109	homotypic cell-cell adhesion	10/362	90/18723	9.34618e-06	0.000249975	0.000195	CCL5/CXADR/DSC2/DSP/F11R/JUP/DSG2/FN1/FERMT3/MYL9	10
BP	GO:0070227	lymphocyte apoptotic process	9/362	72/18723	9.94989e-06	0.000264151	0.000206058	CCL5/EFNA1/TSC22D3/JAK3/CD3G/CD74/CD27/DOCK8/IL7R	9
BP	GO:0032103	positive regulation of response to external stimulus	23/362	427/18723	1.05623e-05	0.000278347	0.000217131	CCL5/CDH13/HLA-E/KLK5/S100A14/TMSB4X/MDK/CXCR4/S100A9/S100A8/FYN/CD74/ETS1/ALOX5AP/PDGFRB/RARRES2/S1PR1/CCL4/CCR7/SH2D1A/PTGER4/RAC2/KLRK1	23
BP	GO:0033077	T cell differentiation in thymus	9/362	75/18723	1.39538e-05	0.00036504	0.000284759	PTPRC/CD3E/CD3G/CD3D/CD74/ZFP36L2/IL7R/CCR7/ZAP70	9
BP	GO:0002253	activation of immune response	21/362	375/18723	1.43652e-05	0.00037308	0.00029103	LAPTM5/PTPRC/A2M/FYN/CD3E/LCP2/LCK/ITK/PTPN22/PDE4B/NR4A3/INPP5D/CTLA4/MFAP4/CCR7/SH2D1A/ZAP70/CD247/RGCC/TRAT1/HLA-DPB1	21
BP	GO:0002429	immune response-activating cell surface receptor signaling pathway	18/362	291/18723	1.58492e-05	0.000405739	0.000316507	LAPTM5/PTPRC/FYN/CD3E/LCP2/LCK/ITK/PTPN22/PDE4B/NR4A3/INPP5D/CTLA4/CCR7/SH2D1A/ZAP70/CD247/TRAT1/HLA-DPB1	18
BP	GO:0002757	immune response-activating signal transduction	18/362	291/18723	1.58492e-05	0.000405739	0.000316507	LAPTM5/PTPRC/FYN/CD3E/LCP2/LCK/ITK/PTPN22/PDE4B/NR4A3/INPP5D/CTLA4/CCR7/SH2D1A/ZAP70/CD247/TRAT1/HLA-DPB1	18
BP	GO:0010631	epithelial cell migration	20/362	357/18723	2.28396e-05	0.000580547	0.000452871	CDH13/EFNA1/FGFBP1/JUP/KRT16/PFN2/RAB25/S100A2/TACSTD2/TMSB4X/ANXA3/ZEB2/NR4A1/ETS1/SPARC/EVL/DCN/RGCC/MAPRE2/SERPINF1	20
BP	GO:0035747	natural killer cell chemotaxis	4/362	10/18723	2.63242e-05	0.000664407	0.000518287	CCL5/CCL4/CCL2/KLRK1	4
BP	GO:0001892	embryonic placenta development	9/362	82/18723	2.89155e-05	0.000724709	0.000565327	GJB5/GRHL2/JUNB/KRT19/KRT8/SOX15/SPINT1/SPINT2/PRDM1	9
BP	GO:0050850	positive regulation of calcium-mediated signaling	6/362	32/18723	2.9689e-05	0.000738925	0.000576417	CDH13/CD3E/CCL4/ZAP70/TRAT1/CD4	6
BP	GO:0002274	myeloid leukocyte activation	15/362	223/18723	3.08435e-05	0.000762366	0.000594703	CCL5/ITGB8/JUND/ANXA3/PTPRC/CD2/LCP2/CD74/ITGB2/RHOH/NR4A3/CST7/BATF/LAT/RAC2	15
BP	GO:0031099	regeneration	14/362	198/18723	3.2703e-05	0.00079733	0.000621977	CLDN1/KLF5/KLK8/NEFL/PTPRF/SOX15/MDK/ANXA3/AXL/KLK6/LCP1/SPP1/NR4A3/NNMT	14
BP	GO:0050864	regulation of B cell activation	14/362	198/18723	3.2703e-05	0.00079733	0.000621977	LAPTM5/SAMSN1/PTPRC/TNFAIP3/CD74/GPR183/SH3KBP1/ZFP36L2/INPP5D/CD27/CTLA4/TBC1D10C/SASH3/ID2	14
BP	GO:0002697	regulation of immune effector process	19/362	339/18723	3.63049e-05	0.000879167	0.000685816	HLA-E/IL20RB/KLK5/SERPINB9/JAK3/LAPTM5/PTPRC/A2M/CD74/TNFRSF1B/CD96/PTPN22/ITGB2/NR4A3/SASH3/IL7R/SH2D1A/RAC2/KLRK1	19
BP	GO:0043589	skin morphogenesis	4/362	11/18723	4.07359e-05	0.00097985	0.000764357	ITGA6/ITGB4/TP63/COL1A2	4
BP	GO:0046641	positive regulation of alpha-beta T cell proliferation	5/362	21/18723	4.14402e-05	0.000990144	0.000772386	HLA-E/PTPRC/CD3E/PTPN22/ZAP70	5
BP	GO:0002768	immune response-regulating cell surface receptor signaling pathway	18/362	315/18723	4.52046e-05	0.00106923	0.000834083	LAPTM5/PTPRC/FYN/CD3E/LCP2/LCK/ITK/PTPN22/PDE4B/NR4A3/INPP5D/CTLA4/CCR7/SH2D1A/ZAP70/CD247/TRAT1/HLA-DPB1	18
BP	GO:0031348	negative regulation of defense response	16/362	258/18723	4.5347e-05	0.00106923	0.000834083	HLA-E/IL20RB/SERPINB9/TSPAN6/MDK/ZFP36/SAA1/PTPRC/A2M/TNFAIP3/FYN/TNFRSF1B/CD96/CST7/PTGER4/SERPINF1	16
BP	GO:0070231	T cell apoptotic process	7/362	50/18723	4.65552e-05	0.00109055	0.00085071	CCL5/EFNA1/TSC22D3/JAK3/CD27/DOCK8/IL7R	7
BP	GO:0018149	peptide cross-linking	6/362	35/18723	5.06411e-05	0.00117856	0.000919363	CSTA/DSP/COL3A1/SPOCK2/DCN/FN1	6
BP	GO:0071622	regulation of granulocyte chemotaxis	7/362	51/18723	5.30754e-05	0.00122724	0.000957339	CCL5/S100A14/MDK/CD74/RARRES2/CCR7/RAC2	7
BP	GO:0044403	biological process involved in symbiotic interaction	17/362	290/18723	5.34775e-05	0.00122861	0.000958409	CCL5/CLDN1/CXADR/F11R/IFI27/IFITM2/KRT6A/THOC3/TMPRSS4/SERPINB9/CXCR4/AXL/CD74/CCL4/SELPLG/CD4/FN1	17
BP	GO:0002449	lymphocyte mediated immunity	19/362	350/18723	5.58361e-05	0.00127463	0.000994306	HLA-E/IL20RB/SERPINB9/PTPRC/CD74/TNFRSF1B/CD96/CORO1A/INPP5D/CD27/SASH3/IL7R/PRF1/BATF/SH2D1A/GZMB/CD8A/HLA-DPB1/KLRK1	19
BP	GO:0098911	regulation of ventricular cardiac muscle cell action potential	4/362	12/18723	6.0173e-05	0.00136494	0.00106475	DSC2/DSP/JUP/DSG2	4
BP	GO:0046632	alpha-beta T cell differentiation	10/362	112/18723	6.35172e-05	0.00143173	0.00111686	JAK3/IRF1/GPR183/ITK/PRDM1/SASH3/BATF/ZAP70/ZBTB16/PTGER4	10
BP	GO:0072677	eosinophil migration	5/362	23/18723	6.63794e-05	0.00147826	0.00115315	CCL5/CCL4L1/CCL4/CCL2/PTGER4	5
BP	GO:0045582	positive regulation of T cell differentiation	9/362	91/18723	6.64061e-05	0.00147826	0.00115315	MDK/PTPRC/CD74/RHOH/CD27/SASH3/IL7R/ZAP70/ZBTB16	9
BP	GO:0050727	regulation of inflammatory response	20/362	386/18723	6.82613e-05	0.00151018	0.00117805	CCL5/HLA-E/IL20RB/TMSB4X/MDK/ZFP36/SAA1/S100A9/S100A8/PTPRC/TNFAIP3/FYN/TNFRSF1B/ETS1/ALOX5AP/CST7/CCR7/BIRC3/PTGER4/SERPINF1	20
BP	GO:0001894	tissue homeostasis	16/362	268/18723	7.1274e-05	0.00156715	0.0012225	CDH3/CLDN1/CXADR/F11R/GJB6/IL20RB/SLC2A1/CA2/TNFAIP3/SPP1/CORO1A/INPP5D/S1PR1/SASH3/CTSK/RAC2	16
BP	GO:0001818	negative regulation of cytokine production	19/362	357/18723	7.26755e-05	0.00158823	0.00123894	CDH3/IL20RB/LGALS7B/SRGN/TMSB4X/JAK3/ZFP36/LAPTM5/AXL/PTPRC/TNFAIP3/CD96/PTPN22/INPP5D/TIGIT/CCR7/RGCC/FN1/PTGER4	19
BP	GO:0061436	establishment of skin barrier	5/362	25/18723	0.000101531	0.00219774	0.0017144	CLDN1/CLDN4/KRT16/SFN/TP63	5
BP	GO:0007565	female pregnancy	13/362	193/18723	0.000102052	0.00219774	0.0017144	CLDN4/DDR1/GJB2/ITGB4/JUNB/PTHLH/SLC2A1/ARHGDIB/SPP1/ETS1/PRDM1/FOSB/RGS2	13
BP	GO:0002064	epithelial cell development	14/362	220/18723	0.000102406	0.00219774	0.0017144	CLDN1/F11R/GRHL2/KLF5/RAB25/SDC1/SFN/SPINT2/TP63/VIM/CXCR4/PRDM1/MYADM/ACTA2	14
BP	GO:1901661	quinone metabolic process	6/362	40/18723	0.000110395	0.00235509	0.00183715	AKR1C1/AKR1C2/CBR1/CYP4F3/AKR1B10/CYP4F11	6
BP	GO:0022604	regulation of cell morphogenesis	17/362	309/18723	0.000116318	0.00246676	0.00192426	BCL11A/CLDN4/F11R/TACSTD2/MDK/CXCR4/FYN/SH3KBP1/ITGB2/RHOH/CORO1A/ARHGAP15/SPARC/MYADM/FN1/CCL2/RAC2	17
BP	GO:0001771	immunological synapse formation	4/362	14/18723	0.000118007	0.00248787	0.00194073	DOCK8/PRF1/CCR7/CD6	4
BP	GO:0031424	keratinization	7/362	58/18723	0.000122765	0.00257305	0.00200717	CDH3/CERS3/KLK5/KRT16/KRT17/PPL/SFN	7
BP	GO:0050856	regulation of T cell receptor signaling pathway	6/362	41/18723	0.000127234	0.00265121	0.00206814	LAPTM5/LCK/PTPN22/CCR7/SH2D1A/TRAT1	6
BP	GO:0034612	response to tumor necrosis factor	15/362	253/18723	0.000128858	0.00265895	0.00207418	CCL5/CLDN1/KRT18/KRT8/TMSB4X/ZFP36/LAPTM5/TNFAIP3/TNFRSF1B/ZFP36L2/GGT5/CCL4L1/CCL4/BIRC3/CCL2	15
BP	GO:0002688	regulation of leukocyte chemotaxis	10/362	122/18723	0.000130462	0.00265895	0.00207418	CCL5/S100A14/MDK/CD74/RARRES2/CCL4/CCR7/CCL2/RAC2/KLRK1	10
BP	GO:0050868	negative regulation of T cell activation	10/362	122/18723	0.000130462	0.00265895	0.00207418	IL20RB/LGALS7B/MDK/JAK3/LAPTM5/IRF1/CD74/PTPN22/CTLA4/TIGIT	10
BP	GO:0050673	epithelial cell proliferation	21/362	437/18723	0.000130573	0.00265895	0.00207418	CDH13/CDH3/CLDN1/EHF/FGFBP1/IRF6/KLK8/NME1/SERPINB5/SFN/TP63/MDK/ZFP36/TNFAIP3/NR4A1/NR4A3/SPARC/RGCC/ID2/CCL2/SERPINF1	21
BP	GO:0032703	negative regulation of interleukin-2 production	5/362	27/18723	0.000149451	0.00297574	0.0023213	IL20RB/ZFP36/LAPTM5/PTPRC/TNFAIP3	5
BP	GO:0033561	regulation of water loss via skin	5/362	27/18723	0.000149451	0.00297574	0.0023213	CLDN1/CLDN4/KRT16/SFN/TP63	5
BP	GO:0071624	positive regulation of granulocyte chemotaxis	5/362	27/18723	0.000149451	0.00297574	0.0023213	S100A14/MDK/CD74/CCR7/RAC2	5
BP	GO:0098901	regulation of cardiac muscle cell action potential	5/362	27/18723	0.000149451	0.00297574	0.0023213	CXADR/DSC2/DSP/JUP/DSG2	5
BP	GO:0071356	cellular response to tumor necrosis factor	14/362	229/18723	0.000156222	0.0030877	0.00240863	CCL5/CLDN1/KRT18/KRT8/TMSB4X/ZFP36/LAPTM5/TNFAIP3/TNFRSF1B/ZFP36L2/CCL4L1/CCL4/BIRC3/CCL2	14
BP	GO:0019058	viral life cycle	17/362	317/18723	0.000158032	0.0030877	0.00240863	CCL5/CLDN1/CXADR/F11R/IFI27/IFITM2/TMPRSS4/CXCR4/AXL/DDX3X/SLPI/CD74/SELPLG/CD4/CXCR6/CCL2/ISG20	17
BP	GO:0086069	bundle of His cell to Purkinje myocyte communication	4/362	15/18723	0.000158472	0.0030877	0.00240863	DSC2/DSP/JUP/DSG2	4
BP	GO:0050878	regulation of body fluid levels	19/362	379/18723	0.00015852	0.0030877	0.00240863	ANXA8/CLDN1/CLDN4/DDR1/ENTPD1/F11R/KRT16/NME1/SFN/TP63/SAA1/AXL/LCK/CYP4F11/COL3A1/AQP1/FN1/FERMT3/MYL9	19
BP	GO:0051701	biological process involved in interaction with host	13/362	203/18723	0.000169069	0.00327536	0.00255503	CLDN1/CXADR/F11R/IFITM2/KRT6A/THOC3/TMPRSS4/SERPINB9/CXCR4/AXL/CD74/SELPLG/CD4	13
BP	GO:0044409	entry into host	11/362	151/18723	0.000174549	0.00336335	0.00262366	CLDN1/CXADR/F11R/IFITM2/KRT6A/TMPRSS4/CXCR4/AXL/CD74/SELPLG/CD4	11
BP	GO:0071466	cellular response to xenobiotic stimulus	12/362	177/18723	0.000176367	0.00338021	0.00263682	AKR1C1/ALDH3A1/CBR1/CYP2S1/NME1/UGT1A6/CXCR4/NQO1/GSTA1/UCHL1/GSTM1/PDE4B	12
BP	GO:0031342	negative regulation of cell killing	5/362	28/18723	0.000179077	0.00341389	0.00266309	HLA-E/KRT6A/SERPINB9/PTPRC/IL7R	5
BP	GO:0016032	viral process	20/362	415/18723	0.000181183	0.00343576	0.00268015	CCL5/CLDN1/CXADR/F11R/IFI27/IFITM2/ST6GALNAC2/TMPRSS4/ZFP36/CXCR4/AXL/DDX3X/SLPI/CD74/CCL4/SELPLG/CD4/CXCR6/CCL2/ISG20	20
BP	GO:0032615	interleukin-12 production	7/362	62/18723	0.00018796	0.00352696	0.00275129	MDK/JAK3/LAPTM5/IRF1/TIGIT/LTB/CCR7	7
BP	GO:0032655	regulation of interleukin-12 production	7/362	62/18723	0.00018796	0.00352696	0.00275129	MDK/JAK3/LAPTM5/IRF1/TIGIT/LTB/CCR7	7
BP	GO:0031295	T cell costimulation	6/362	44/18723	0.000190248	0.00355129	0.00277027	FYN/CD3E/LCK/ICOS/CCR7/KLRK1	6
BP	GO:0002704	negative regulation of leukocyte mediated immunity	7/362	63/18723	0.000207993	0.0038228	0.00298207	HLA-E/IL20RB/SERPINB9/JAK3/PTPRC/CD96/IL7R	7
BP	GO:0022617	extracellular matrix disassembly	7/362	63/18723	0.000207993	0.0038228	0.00298207	ADAMTS4/DDR1/KLK5/LCP1/ETS1/PBXIP1/CTSK	7
BP	GO:0050854	regulation of antigen receptor-mediated signaling pathway	7/362	63/18723	0.000207993	0.0038228	0.00298207	LAPTM5/PTPRC/LCK/PTPN22/CCR7/SH2D1A/TRAT1	7
BP	GO:0032102	negative regulation of response to external stimulus	20/362	420/18723	0.000212104	0.00387848	0.00302551	HLA-E/IL20RB/KLK8/SERPINB9/TSPAN6/MDK/ZFP36/SAA1/PTPRC/A2M/TNFAIP3/FYN/SPP1/TNFRSF1B/CD96/CST7/CCL2/PTGER4/SERPINF1/KLRK1	20
BP	GO:0002573	myeloid leukocyte differentiation	13/362	208/18723	0.000214857	0.00390888	0.00304922	ITGB8/JUNB/NME1/CA2/HCLS1/CD74/GPR183/INPP5D/CCR7/EVI2B/BATF/CD4/ID2	13
BP	GO:0035821	modulation of process of other organism	9/362	106/18723	0.000215954	0.00390899	0.0030493	CCL5/IFI27/KRT6A/SERPINB9/S100A9/SLPI/CCL4/PRF1/CD4	9
BP	GO:0032956	regulation of actin cytoskeleton organization	18/362	358/18723	0.000226618	0.00408141	0.0031838	F11R/PFN2/TACSTD2/TMSB4X/MDK/HCLS1/ARHGDIB/GMFG/PDGFRB/RHOH/CORO1A/S1PR1/MYADM/CCR7/EVL/RGCC/PTGER4/RAC2	18
BP	GO:0048247	lymphocyte chemotaxis	7/362	64/18723	0.000229713	0.00411646	0.00321115	CCL5/SAA1/GPR183/CCL4L1/CCL4/CCL2/KLRK1	7
BP	GO:0007229	integrin-mediated signaling pathway	9/362	107/18723	0.000231843	0.00413395	0.00322479	ITGA6/ITGB4/ITGB8/LAMA3/ITGB2/COL3A1/LAT/FN1/FERMT3	9
BP	GO:0002685	regulation of leukocyte migration	13/362	210/18723	0.000235945	0.00418627	0.0032656	CCL5/S100A14/MDK/CD74/RHOH/RARRES2/CCL4/DOCK8/CCR7/CCL2/PTGER4/RAC2/KLRK1	13
BP	GO:0031294	lymphocyte costimulation	6/362	46/18723	0.00024438	0.00431457	0.00336569	FYN/CD3E/LCK/ICOS/CCR7/KLRK1	6
BP	GO:0045453	bone resorption	7/362	65/18723	0.000253224	0.00443853	0.00346239	CA2/TNFAIP3/SPP1/INPP5D/S1PR1/CTSK/RAC2	7
BP	GO:0070371	ERK1 and ERK2 cascade	17/362	330/18723	0.000253878	0.00443853	0.00346239	ARHGAP8/CCL5/PTPRC/DUSP4/CD74/GPR183/PTPN22/PDGFRB/ZFP36L2/CCL4L1/CCL4/TBC1D10C/CCR7/CD4/FN1/CCL2/PTGER4	17
BP	GO:0009410	response to xenobiotic stimulus	21/362	462/18723	0.00027829	0.00482426	0.00376329	AKR1C1/ALDH3A1/CBR1/CDH1/CDH3/CYP2S1/NME1/UGT1A6/MDK/CXCR4/NQO1/GSTA1/UCHL1/GSTM1/FYN/LCK/PDE4B/ENG/FOSB/NNMT/TXNIP	21
BP	GO:0072678	T cell migration	7/362	66/18723	0.000278634	0.00482426	0.00376329	CCL5/F11R/GPR183/S1PR1/DOCK8/ZAP70/CCL2	7
BP	GO:0030101	natural killer cell activation	8/362	88/18723	0.000302491	0.00521216	0.00406588	HLA-E/AXL/PTPRC/CD2/PTPN22/CORO1A/PRDM1/KLRK1	8
BP	GO:0046635	positive regulation of alpha-beta T cell activation	7/362	67/18723	0.000306052	0.00522389	0.00407502	HLA-E/PTPRC/CD3E/PTPN22/SASH3/ZAP70/ZBTB16	7
BP	GO:0009615	response to virus	18/362	367/18723	0.000306087	0.00522389	0.00407502	CCL5/HMGA1/IFI27/IFITM2/ITGB8/TSPAN6/CXCR4/IRF1/PTPRC/DDX3X/TNFAIP3/PTPN22/PIM2/CCL4/PRF1/BIRC3/ACTA2/ISG20	18
BP	GO:0002366	leukocyte activation involved in immune response	15/362	275/18723	0.00031798	0.00540113	0.00421329	MDK/JAK3/ANXA3/PTPRC/LCP1/ITM2A/CD74/GPR183/ITGB2/CORO1A/NR4A3/BATF/LAT/PTGER4/RAC2	15
BP	GO:0002544	chronic inflammatory response	4/362	18/18723	0.000339315	0.00573634	0.00447478	CCL5/S100A9/S100A8/TNFAIP3	4
BP	GO:0046849	bone remodeling	8/362	90/18723	0.000352817	0.0059366	0.00463099	MDK/CA2/TNFAIP3/SPP1/INPP5D/S1PR1/CTSK/RAC2	8
BP	GO:0002700	regulation of production of molecular mediator of immune response	11/362	164/18723	0.000357341	0.00595679	0.00464674	HLA-E/KLK5/JAK3/LAPTM5/PTPRC/CD74/TNFRSF1B/CD96/PTPN22/NR4A3/SASH3	11
BP	GO:0050792	regulation of viral process	11/362	164/18723	0.000357341	0.00595679	0.00464674	CCL5/IFITM2/TMPRSS4/ZFP36/CXCR4/AXL/DDX3X/SLPI/CD74/CD4/ISG20	11
BP	GO:0044706	multi-multicellular organism process	13/362	220/18723	0.000370009	0.00611949	0.00477366	CLDN4/DDR1/GJB2/ITGB4/JUNB/PTHLH/SLC2A1/ARHGDIB/SPP1/ETS1/PRDM1/FOSB/RGS2	13
BP	GO:0002263	cell activation involved in immune response	15/362	279/18723	0.000370516	0.00611949	0.00477366	MDK/JAK3/ANXA3/PTPRC/LCP1/ITM2A/CD74/GPR183/ITGB2/CORO1A/NR4A3/BATF/LAT/PTGER4/RAC2	15
BP	GO:0018108	peptidyl-tyrosine phosphorylation	18/362	375/18723	0.000396065	0.00650286	0.00507272	CBLC/CCL5/DDR1/EFNA1/JAK3/AXL/SAMSN1/PTPRC/HCLS1/FYN/CD3E/LCK/CD74/ITK/ITGB2/PDGFRB/ZAP70/CD4	18
BP	GO:0071675	regulation of mononuclear cell migration	9/362	115/18723	0.000397356	0.00650286	0.00507272	CCL5/S100A14/MDK/RARRES2/CCL4/DOCK8/CCR7/CCL2/KLRK1	9
BP	GO:0036336	dendritic cell migration	5/362	33/18723	0.000399511	0.0065084	0.00507704	CCL5/CXCR4/GPR183/DOCK8/CCR7	5
BP	GO:1903038	negative regulation of leukocyte cell-cell adhesion	10/362	141/18723	0.00042322	0.00680776	0.00531057	IL20RB/LGALS7B/MDK/JAK3/LAPTM5/IRF1/CD74/PTPN22/CTLA4/TIGIT	10
BP	GO:0048245	eosinophil chemotaxis	4/362	19/18723	0.00042328	0.00680776	0.00531057	CCL5/CCL4L1/CCL4/CCL2	4
BP	GO:1990748	cellular detoxification	9/362	116/18723	0.000423586	0.00680776	0.00531057	GPX2/S100A9/NQO1/GSTA1/GSTM1/AKR1B10/ALOX5AP/GLRX/GPX3	9
BP	GO:0060249	anatomical structure homeostasis	16/362	314/18723	0.000432026	0.00690168	0.00538383	CDH3/CLDN1/CXADR/F11R/GJB6/IL20RB/SLC2A1/CA2/TNFAIP3/SPP1/CORO1A/INPP5D/S1PR1/SASH3/CTSK/RAC2	16
BP	GO:0046850	regulation of bone remodeling	6/362	51/18723	0.00043328	0.00690168	0.00538383	MDK/CA2/TNFAIP3/SPP1/INPP5D/S1PR1	6
BP	GO:0018212	peptidyl-tyrosine modification	18/362	378/18723	0.000435285	0.00690292	0.0053848	CBLC/CCL5/DDR1/EFNA1/JAK3/AXL/SAMSN1/PTPRC/HCLS1/FYN/CD3E/LCK/CD74/ITK/ITGB2/PDGFRB/ZAP70/CD4	18
BP	GO:0002228	natural killer cell mediated immunity	7/362	71/18723	0.000438168	0.00691803	0.00539658	HLA-E/SERPINB9/CD96/CORO1A/SH2D1A/GZMB/KLRK1	7
BP	GO:0032743	positive regulation of interleukin-2 production	5/362	34/18723	0.000461039	0.00721556	0.00562868	PTPRC/CD3E/PDE4B/SASH3/CD4	5
BP	GO:0086004	regulation of cardiac muscle cell contraction	5/362	34/18723	0.000461039	0.00721556	0.00562868	DSC2/DSP/JUP/DSG2/PDE4B	5
BP	GO:0043087	regulation of GTPase activity	17/362	348/18723	0.000467852	0.00727819	0.00567754	CCL5/F11R/ITGA6/RGS1/ARHGAP9/ARHGAP15/S1PR1/CCL4L1/CCL4/TBC1D10C/DOCK8/CCR7/MAPRE2/RGS16/CCL2/PBXIP1/KLRK1	17
BP	GO:0010952	positive regulation of peptidase activity	12/362	197/18723	0.00047027	0.00727819	0.00567754	CLDN4/EFNA1/PERP/LAPTM5/S100A9/S100A8/DDX3X/FYN/LCK/PCOLCE/ARL6IP5/FN1	12
BP	GO:0002690	positive regulation of leukocyte chemotaxis	8/362	94/18723	0.000473958	0.00727819	0.00567754	CCL5/S100A14/MDK/CD74/RARRES2/CCL4/CCR7/RAC2	8
BP	GO:0033627	cell adhesion mediated by integrin	7/362	72/18723	0.000477428	0.00727819	0.00567754	CCL5/EFNA1/ITGB4/ITGB8/CD3E/ITGB2/FERMT3	7
BP	GO:0030099	myeloid cell differentiation	18/362	381/18723	0.000477824	0.00727819	0.00567754	ITGB8/JUNB/NME1/JAK3/ZFP36/CA2/PIP4K2A/HCLS1/CD74/GPR183/ETS1/INPP5D/CCR7/EVI2B/BATF/CD4/ZBTB16/ID2	18
BP	GO:0002703	regulation of leukocyte mediated immunity	13/362	226/18723	0.000478066	0.00727819	0.00567754	HLA-E/IL20RB/SERPINB9/JAK3/PTPRC/TNFRSF1B/CD96/ITGB2/SASH3/IL7R/SH2D1A/RAC2/KLRK1	13
BP	GO:0006959	humoral immune response	16/362	317/18723	0.000479256	0.00727819	0.00567754	CXCL14/HLA-E/KLK5/KRT6A/S100A9/PTPRC/A2M/SLPI/GPR183/RARRES2/MFAP4/CCR7/SH2D1A/RGCC/GNLY/CCL2	16
BP	GO:0046718	viral entry into host cell	10/362	144/18723	0.000499947	0.00756038	0.00589767	CLDN1/CXADR/F11R/IFITM2/TMPRSS4/CXCR4/AXL/CD74/SELPLG/CD4	10
BP	GO:0050848	regulation of calcium-mediated signaling	7/362	73/18723	0.000519442	0.00782219	0.00610189	CDH13/CD3E/CCL4/TBC1D10C/ZAP70/TRAT1/CD4	7
BP	GO:0006691	leukotriene metabolic process	5/362	35/18723	0.000529439	0.00790629	0.0061675	PTGR1/CYP4F3/CYP4F11/ALOX5AP/GGT5	5
BP	GO:0010837	regulation of keratinocyte proliferation	5/362	35/18723	0.000529439	0.00790629	0.0061675	CDH3/SFN/TP63/MDK/ZFP36	5
BP	GO:0002707	negative regulation of lymphocyte mediated immunity	6/362	53/18723	0.000534722	0.00795205	0.0062032	HLA-E/IL20RB/SERPINB9/PTPRC/CD96/IL7R	6
BP	GO:0002718	regulation of cytokine production involved in immune response	8/362	96/18723	0.000546079	0.00805411	0.00628281	HLA-E/JAK3/LAPTM5/CD74/TNFRSF1B/CD96/NR4A3/SASH3	8
BP	GO:1901655	cellular response to ketone	8/362	96/18723	0.000546079	0.00805411	0.00628281	AKR1C2/GJB2/SPP1/GNG2/MAP4K1/AQP1/PTGER4/SERPINF1	8
BP	GO:0007043	cell-cell junction assembly	10/362	146/18723	0.000557244	0.00815169	0.00635893	CLDN1/CLDN4/CLDN7/F11R/GJB2/GJB6/GRHL2/JUP/PKP1/PKP3	10
BP	GO:0042542	response to hydrogen peroxide	10/362	146/18723	0.000557244	0.00815169	0.00635893	SDC1/AXL/NQO1/TNFAIP3/FYN/ETS1/PDGFRB/NR4A3/AQP1/TXNIP	10
BP	GO:1990868	response to chemokine	8/362	97/18723	0.000585331	0.00848556	0.00661937	CCL5/CXCR4/CCL4L1/CCL4/DOCK8/CCR7/CXCR6/CCL2	8
BP	GO:1990869	cellular response to chemokine	8/362	97/18723	0.000585331	0.00848556	0.00661937	CCL5/CXCR4/CCL4L1/CCL4/DOCK8/CCR7/CXCR6/CCL2	8
BP	GO:0019722	calcium-mediated signaling	12/362	202/18723	0.000588146	0.00848556	0.00661937	CDH13/CXCR4/PTPRC/CD3E/CCL4/TBC1D10C/CCR7/ZAP70/LAT/TRAT1/CD4/CXCR6	12
BP	GO:0001706	endoderm formation	6/362	54/18723	0.000591906	0.00848556	0.00661937	LAMA3/LAMB3/DUSP4/ITGB2/FN1/DUSP2	6
BP	GO:0006968	cellular defense response	6/362	54/18723	0.000591906	0.00848556	0.00661937	LSP1/ITK/PRF1/SH2D1A/TRAT1/GNLY	6
BP	GO:0010632	regulation of epithelial cell migration	15/362	292/18723	0.000595886	0.00850859	0.00663734	EFNA1/FGFBP1/JUP/PFN2/RAB25/TACSTD2/TMSB4X/ANXA3/ETS1/SPARC/EVL/DCN/RGCC/MAPRE2/SERPINF1	15
BP	GO:0052126	movement in host environment	11/362	175/18723	0.000618374	0.00879466	0.00686049	CLDN1/CXADR/F11R/IFITM2/KRT6A/TMPRSS4/CXCR4/AXL/CD74/SELPLG/CD4	11
BP	GO:0002367	cytokine production involved in immune response	8/362	98/18723	0.000626831	0.00887969	0.00692683	HLA-E/JAK3/LAPTM5/CD74/TNFRSF1B/CD96/NR4A3/SASH3	8
BP	GO:0007160	cell-matrix adhesion	13/362	233/18723	0.000636862	0.00898628	0.00700997	CDH13/COL17A1/DDR1/ITGB4/JUP/LYPD3/CD3E/CD96/ITGB2/COL3A1/CCR7/FN1/FERMT3	13
BP	GO:0050728	negative regulation of inflammatory response	11/362	176/18723	0.000648449	0.00909903	0.00709793	IL20RB/MDK/ZFP36/SAA1/PTPRC/TNFAIP3/FYN/TNFRSF1B/CST7/PTGER4/SERPINF1	11
BP	GO:0010811	positive regulation of cell-substrate adhesion	9/362	123/18723	0.000649931	0.00909903	0.00709793	CDH13/ITGA6/JUP/MDK/CD3E/SPOCK2/MYADM/CCR7/FN1	9
BP	GO:0045620	negative regulation of lymphocyte differentiation	6/362	55/18723	0.000653722	0.0091165	0.00711156	MDK/JAK3/IRF1/CD74/CTLA4/ID2	6
BP	GO:2000146	negative regulation of cell motility	17/362	359/18723	0.000663855	0.00922193	0.0071938	CDH1/JUP/KRT16/PFN2/SPINT2/TACSTD2/ARHGDIB/CD74/COL3A1/ENG/EVL/DCN/RGCC/CCL2/PTGER4/SERPINF1/KLRK1	17
BP	GO:0031341	regulation of cell killing	8/362	99/18723	0.000670674	0.00928068	0.00723963	HLA-E/KRT6A/SERPINB9/PTPRC/IL7R/PRF1/SH2D1A/KLRK1	8
BP	GO:0001909	leukocyte mediated cytotoxicity	9/362	124/18723	0.000689111	0.00946274	0.00738165	HLA-E/SERPINB9/PTPRC/CORO1A/IL7R/PRF1/SH2D1A/GZMB/KLRK1	9
BP	GO:0097237	cellular response to toxic substance	9/362	124/18723	0.000689111	0.00946274	0.00738165	GPX2/S100A9/NQO1/GSTA1/GSTM1/AKR1B10/ALOX5AP/GLRX/GPX3	9
BP	GO:0070997	neuron death	17/362	361/18723	0.000706181	0.00966013	0.00753563	CCL5/DHCR24/NEFL/TP63/MDK/AXL/NR4A2/NQO1/FYN/TNFRSF1B/ITGB2/CORO1A/NR4A3/ARL6IP5/CCL2/BTG2/SERPINF1	17
BP	GO:0060713	labyrinthine layer morphogenesis	4/362	22/18723	0.000763082	0.0103982	0.00811137	GJB5/GRHL2/SPINT1/SPINT2	4
BP	GO:0001865	NK T cell differentiation	3/362	10/18723	0.000777543	0.0103982	0.00811137	ITK/PRDM1/ZBTB16	3
BP	GO:0002524	hypersensitivity	3/362	10/18723	0.000777543	0.0103982	0.00811137	HLA-E/IL20RB/CCR7	3
BP	GO:0030638	polyketide metabolic process	3/362	10/18723	0.000777543	0.0103982	0.00811137	AKR1C1/AKR1C2/AKR1B10	3
BP	GO:0030647	aminoglycoside antibiotic metabolic process	3/362	10/18723	0.000777543	0.0103982	0.00811137	AKR1C1/AKR1C2/AKR1B10	3
BP	GO:0044598	doxorubicin metabolic process	3/362	10/18723	0.000777543	0.0103982	0.00811137	AKR1C1/AKR1C2/AKR1B10	3
BP	GO:0048246	macrophage chemotaxis	5/362	38/18723	0.000780712	0.0104018	0.00811415	CCL5/MDK/SAA1/RARRES2/CCL2	5
BP	GO:0050891	multicellular organismal water homeostasis	6/362	57/18723	0.000792268	0.0105166	0.00820376	CLDN1/CLDN4/KRT16/SFN/TP63/AQP1	6
BP	GO:1902106	negative regulation of leukocyte differentiation	8/362	102/18723	0.000817235	0.010808	0.00843106	NME1/MDK/JAK3/IRF1/CD74/INPP5D/CTLA4/ID2	8
BP	GO:0014068	positive regulation of phosphatidylinositol 3-kinase signaling	7/362	79/18723	0.000837298	0.0110326	0.00860628	CCL5/HCLS1/FYN/PDGFRB/DCN/HCST/FN1	7
BP	GO:0008360	regulation of cell shape	10/362	154/18723	0.000843585	0.0110748	0.00863915	F11R/FYN/SH3KBP1/ITGB2/RHOH/CORO1A/ARHGAP15/FN1/CCL2/RAC2	10
BP	GO:0051271	negative regulation of cellular component movement	17/362	367/18723	0.000847312	0.0110831	0.00864565	CDH1/JUP/KRT16/PFN2/SPINT2/TACSTD2/ARHGDIB/CD74/COL3A1/ENG/EVL/DCN/RGCC/CCL2/PTGER4/SERPINF1/KLRK1	17
BP	GO:0002763	positive regulation of myeloid leukocyte differentiation	6/362	58/18723	0.000869518	0.0112752	0.00879548	CA2/HCLS1/CD74/EVI2B/CD4/ID2	6
BP	GO:0045604	regulation of epidermal cell differentiation	6/362	58/18723	0.000869518	0.0112752	0.00879548	ESRP1/GRHL2/SFN/TP63/ZFP36/TRIM16	6
BP	GO:0045639	positive regulation of myeloid cell differentiation	8/362	103/18723	0.000871435	0.0112752	0.00879548	CA2/HCLS1/CD74/ETS1/INPP5D/EVI2B/CD4/ID2	8
BP	GO:1903115	regulation of actin filament-based movement	5/362	39/18723	0.000881497	0.0113236	0.00883327	DSC2/DSP/JUP/DSG2/PDE4B	5
BP	GO:2000249	regulation of actin cytoskeleton reorganization	5/362	39/18723	0.000881497	0.0113236	0.00883327	F11R/MDK/HCLS1/ARHGDIB/GMFG	5
BP	GO:0002819	regulation of adaptive immune response	11/362	183/18723	0.00089495	0.0114554	0.00893604	HLA-E/IL20RB/JAK3/IRF1/SAMSN1/PTPRC/TNFAIP3/TNFRSF1B/SASH3/IL7R/CD4	11
BP	GO:0032963	collagen metabolic process	8/362	104/18723	0.000928481	0.0118423	0.00923785	VIM/KLK6/PDGFRB/ENG/COL1A2/MFAP4/RGCC/CTSK	8
BP	GO:0007568	aging	16/362	339/18723	0.000981624	0.0124757	0.00973197	ALDH3A1/CLDN1/GJB2/GJB6/HMGA1/JUND/KRT14/KRT16/TP63/NQO1/TNFRSF1B/PDGFRB/INPP5D/DCN/ID2/SERPINF1	16
BP	GO:0010038	response to metal ion	17/362	373/18723	0.00101187	0.0128146	0.00999637	CDH1/CLDN1/JUNB/JUND/KRT14/S100A16/SDC1/NQO1/CA2/S100A8/ALOX5AP/FOSB/SPARC/AQP1/TXNIP/CRIP1/SERPINF1	17
BP	GO:1903707	negative regulation of hemopoiesis	8/362	106/18723	0.00105154	0.0131602	0.010266	NME1/MDK/JAK3/IRF1/CD74/INPP5D/CTLA4/ID2	8
BP	GO:0033632	regulation of cell-cell adhesion mediated by integrin	3/362	11/18723	0.00105385	0.0131602	0.010266	CCL5/CD3E/FERMT3	3
BP	GO:0046598	positive regulation of viral entry into host cell	3/362	11/18723	0.00105385	0.0131602	0.010266	TMPRSS4/CD74/CD4	3
BP	GO:0075294	positive regulation by symbiont of entry into host	3/362	11/18723	0.00105385	0.0131602	0.010266	TMPRSS4/CD74/CD4	3
BP	GO:0070372	regulation of ERK1 and ERK2 cascade	15/362	309/18723	0.00105892	0.0131777	0.0102796	ARHGAP8/CCL5/PTPRC/DUSP4/CD74/GPR183/PTPN22/PDGFRB/CCL4L1/CCL4/TBC1D10C/CCR7/CD4/FN1/CCL2	15
BP	GO:0001911	negative regulation of leukocyte mediated cytotoxicity	4/362	24/18723	0.0010752	0.0132423	0.01033	HLA-E/SERPINB9/PTPRC/IL7R	4
BP	GO:0002438	acute inflammatory response to antigenic stimulus	4/362	24/18723	0.0010752	0.0132423	0.01033	HLA-E/IL20RB/CCR7/CD6	4
BP	GO:0090023	positive regulation of neutrophil chemotaxis	4/362	24/18723	0.0010752	0.0132423	0.01033	MDK/CD74/CCR7/RAC2	4
BP	GO:0070374	positive regulation of ERK1 and ERK2 cascade	12/362	217/18723	0.00110006	0.0135021	0.0105327	ARHGAP8/CCL5/PTPRC/CD74/GPR183/PTPN22/PDGFRB/CCL4L1/CCL4/CCR7/CD4/CCL2	12
BP	GO:0032735	positive regulation of interleukin-12 production	5/362	41/18723	0.00111171	0.0135342	0.0105577	MDK/LAPTM5/IRF1/LTB/CCR7	5
BP	GO:1902622	regulation of neutrophil migration	5/362	41/18723	0.00111171	0.0135342	0.0105577	MDK/CD74/RHOH/CCR7/RAC2	5
BP	GO:0001906	cell killing	11/362	188/18723	0.00111484	0.0135342	0.0105577	HLA-E/KRT6A/SERPINB9/PTPRC/CORO1A/IL7R/PRF1/SH2D1A/GZMB/GNLY/KLRK1	11
BP	GO:0031532	actin cytoskeleton reorganization	8/362	107/18723	0.00111778	0.0135342	0.0105577	CXADR/F11R/PLEK2/MDK/HCLS1/ARHGDIB/GMFG/S1PR1	8
BP	GO:0030336	negative regulation of cell migration	16/362	344/18723	0.00114373	0.0137635	0.0107365	CDH1/JUP/KRT16/PFN2/TACSTD2/ARHGDIB/CD74/COL3A1/ENG/EVL/DCN/RGCC/CCL2/PTGER4/SERPINF1/KLRK1	16
BP	GO:0045088	regulation of innate immune response	12/362	218/18723	0.00114439	0.0137635	0.0107365	CCL5/HLA-E/SERPINB9/IRF1/A2M/TNFAIP3/FYN/CD96/PTPN22/SH2D1A/BIRC3/KLRK1	12
BP	GO:0034446	substrate adhesion-dependent cell spreading	8/362	108/18723	0.00118731	0.0142318	0.0111019	EFNA1/LAMB3/TACSTD2/MDK/AXL/MYADM/FN1/FERMT3	8
BP	GO:0002260	lymphocyte homeostasis	6/362	62/18723	0.00123805	0.014742	0.0114998	TSC22D3/JAK3/TNFAIP3/CD74/CORO1A/LAT	6
BP	GO:0032689	negative regulation of interferon-gamma production	5/362	42/18723	0.00124221	0.014742	0.0114998	IL20RB/LGALS7B/LAPTM5/AXL/CD96	5
BP	GO:0045687	positive regulation of glial cell differentiation	5/362	42/18723	0.00124221	0.014742	0.0114998	SPINT1/MDK/CXCR4/TNFRSF1B/ID2	5
BP	GO:0002456	T cell mediated immunity	8/362	109/18723	0.00126024	0.0147798	0.0115293	HLA-E/IL20RB/PTPRC/TNFRSF1B/SASH3/IL7R/PRF1/CD8A	8
BP	GO:0032753	positive regulation of interleukin-4 production	4/362	25/18723	0.00126066	0.0147798	0.0115293	HLA-E/IL20RB/CD3E/SASH3	4
BP	GO:1901623	regulation of lymphocyte chemotaxis	4/362	25/18723	0.00126066	0.0147798	0.0115293	CCL5/CCL4/CCL2/KLRK1	4
BP	GO:0002687	positive regulation of leukocyte migration	9/362	135/18723	0.00126189	0.0147798	0.0115293	CCL5/S100A14/MDK/CD74/RARRES2/CCL4/DOCK8/CCR7/RAC2	9
BP	GO:0050678	regulation of epithelial cell proliferation	17/362	381/18723	0.00127301	0.0148615	0.0115931	CDH13/CDH3/CLDN1/FGFBP1/NME1/SERPINB5/SFN/TP63/MDK/ZFP36/TNFAIP3/NR4A1/NR4A3/SPARC/RGCC/CCL2/SERPINF1	17
BP	GO:0010810	regulation of cell-substrate adhesion	12/362	221/18723	0.00128639	0.0149689	0.0116769	CDH13/DDR1/ITGA6/JUP/TACSTD2/MDK/CD3E/SPOCK2/MYADM/CCR7/FN1/RAC2	12
BP	GO:0002698	negative regulation of immune effector process	8/362	110/18723	0.0013367	0.015504	0.0120943	HLA-E/IL20RB/SERPINB9/JAK3/PTPRC/A2M/CD96/IL7R	8
BP	GO:0006805	xenobiotic metabolic process	8/362	111/18723	0.0014168	0.0163273	0.0127365	AKR1C1/ALDH3A1/CBR1/CYP2S1/UGT1A6/NQO1/GSTA1/GSTM1	8
BP	GO:0014066	regulation of phosphatidylinositol 3-kinase signaling	8/362	111/18723	0.0014168	0.0163273	0.0127365	CCL5/HCLS1/FYN/PDGFRB/DCN/HCST/FN1/PIK3IP1	8
BP	GO:1901214	regulation of neuron death	15/362	319/18723	0.00145218	0.016538	0.0129009	CCL5/DHCR24/NEFL/MDK/AXL/NR4A2/NQO1/FYN/TNFRSF1B/ITGB2/CORO1A/NR4A3/CCL2/BTG2/SERPINF1	15
BP	GO:0043547	positive regulation of GTPase activity	13/362	255/18723	0.00145281	0.016538	0.0129009	CCL5/F11R/ITGA6/RGS1/S1PR1/CCL4L1/CCL4/TBC1D10C/DOCK8/CCR7/MAPRE2/RGS16/CCL2	13
BP	GO:0030104	water homeostasis	6/362	64/18723	0.001462	0.016538	0.0129009	CLDN1/CLDN4/KRT16/SFN/TP63/AQP1	6
BP	GO:0030888	regulation of B cell proliferation	6/362	64/18723	0.001462	0.016538	0.0129009	PTPRC/CD74/GPR183/INPP5D/CTLA4/SASH3	6
BP	GO:0002407	dendritic cell chemotaxis	4/362	26/18723	0.00146738	0.016538	0.0129009	CCL5/CXCR4/GPR183/CCR7	4
BP	GO:0050857	positive regulation of antigen receptor-mediated signaling pathway	4/362	26/18723	0.00146738	0.016538	0.0129009	PTPRC/LCK/CCR7/TRAT1	4
BP	GO:0060669	embryonic placenta morphogenesis	4/362	26/18723	0.00146738	0.016538	0.0129009	GJB5/GRHL2/SPINT1/SPINT2	4
BP	GO:0002526	acute inflammatory response	8/362	112/18723	0.00150066	0.0168601	0.0131521	HLA-E/IL20RB/SAA1/S100A8/ALOX5AP/CCR7/CD6/FN1	8
BP	GO:0045124	regulation of bone resorption	5/362	44/18723	0.00153669	0.0171573	0.013384	CA2/TNFAIP3/SPP1/INPP5D/S1PR1	5
BP	GO:0060711	labyrinthine layer development	5/362	44/18723	0.00153669	0.0171573	0.013384	GJB5/GRHL2/JUNB/SPINT1/SPINT2	5
BP	GO:0070098	chemokine-mediated signaling pathway	7/362	88/18723	0.00158194	0.017532	0.0136763	CCL5/CXCR4/CCL4L1/CCL4/CCR7/CXCR6/CCL2	7
BP	GO:0045682	regulation of epidermis development	6/362	65/18723	0.00158493	0.017532	0.0136763	ESRP1/GRHL2/SFN/TP63/ZFP36/TRIM16	6
BP	GO:0048524	positive regulation of viral process	6/362	65/18723	0.00158493	0.017532	0.0136763	CCL5/TMPRSS4/AXL/DDX3X/CD74/CD4	6
BP	GO:0002460	adaptive immune response based on somatic recombination of immune receptors built from immunoglobulin superfamily domains	16/362	356/18723	0.00162747	0.0178981	0.0139619	HLA-E/IL20RB/JAK3/PTPRC/TNFAIP3/CD74/TNFRSF1B/INPP5D/CD27/SASH3/IL7R/PRF1/BATF/CD4/CD8A/HLA-DPB1	16
BP	GO:0002706	regulation of lymphocyte mediated immunity	10/362	168/18723	0.00163012	0.0178981	0.0139619	HLA-E/IL20RB/SERPINB9/PTPRC/TNFRSF1B/CD96/SASH3/IL7R/SH2D1A/KLRK1	10
BP	GO:0006631	fatty acid metabolic process	17/362	390/18723	0.001633	0.0178981	0.0139619	ADH7/AKR1C1/AKR1C2/CBR1/CYP2S1/FABP5/SCD/PTGR1/CYP4F3/GSTA1/GSTM1/CES1/CD74/CYP4F11/ALOX5AP/GGT5/NR4A3	17
BP	GO:0040013	negative regulation of locomotion	17/362	391/18723	0.00167784	0.0183334	0.0143014	CDH1/JUP/KRT16/PFN2/SPINT2/TACSTD2/ARHGDIB/CD74/COL3A1/ENG/EVL/DCN/RGCC/CCL2/PTGER4/SERPINF1/KLRK1	17
BP	GO:0032967	positive regulation of collagen biosynthetic process	4/362	27/18723	0.00169658	0.0184819	0.0144173	VIM/PDGFRB/ENG/RGCC	4
BP	GO:0030183	B cell differentiation	9/362	141/18723	0.00170784	0.0184921	0.0144253	JAK3/PTPRC/KLF6/ITM2A/GPR183/ZFP36L2/INPP5D/CD27/ID2	9
BP	GO:0034341	response to interferon-gamma	9/362	141/18723	0.00170784	0.0184921	0.0144253	CCL5/CLDN1/IFITM2/VIM/IRF1/CD74/CCL4L1/CCL4/CCL2	9
BP	GO:0045444	fat cell differentiation	12/362	229/18723	0.00173782	0.0187601	0.0146343	KLF5/LAMB3/ZFP36/NR4A2/ARID5B/NR4A1/ZFP36L2/RARRES2/NR4A3/RGS2/ZBTB16/ID2	12
BP	GO:0051709	regulation of killing of cells of other organism	3/362	13/18723	0.00177491	0.0189324	0.0147687	KRT6A/SERPINB9/PRF1	3
BP	GO:0060670	branching involved in labyrinthine layer morphogenesis	3/362	13/18723	0.00177491	0.0189324	0.0147687	GRHL2/SPINT1/SPINT2	3
BP	GO:0060707	trophoblast giant cell differentiation	3/362	13/18723	0.00177491	0.0189324	0.0147687	GJB5/SOX15/PRDM1	3
BP	GO:0070424	regulation of nucleotide-binding oligomerization domain containing signaling pathway	3/362	13/18723	0.00177491	0.0189324	0.0147687	TNFAIP3/PTPN22/BIRC3	3
BP	GO:0010517	regulation of phospholipase activity	6/362	67/18723	0.0018542	0.0197194	0.0153826	ANXA8/ANXA8L1/CCL5/ITK/PDGFRB/RGS2	6
BP	GO:0051492	regulation of stress fiber assembly	7/362	91/18723	0.00192022	0.0203612	0.0158832	F11R/PFN2/TACSTD2/S1PR1/EVL/RGCC/PTGER4	7
BP	GO:0002507	tolerance induction	4/362	28/18723	0.0019495	0.0204898	0.0159836	HLA-E/TNFAIP3/CD3E/ICOS	4
BP	GO:0010714	positive regulation of collagen metabolic process	4/362	28/18723	0.0019495	0.0204898	0.0159836	VIM/PDGFRB/ENG/RGCC	4
BP	GO:1902624	positive regulation of neutrophil migration	4/362	28/18723	0.0019495	0.0204898	0.0159836	MDK/CD74/CCR7/RAC2	4
BP	GO:0002702	positive regulation of production of molecular mediator of immune response	8/362	117/18723	0.00198087	0.0207586	0.0161933	HLA-E/KLK5/LAPTM5/PTPRC/CD74/PTPN22/NR4A3/SASH3	8
BP	GO:0042267	natural killer cell mediated cytotoxicity	6/362	68/18723	0.00200116	0.0209101	0.0163114	HLA-E/SERPINB9/CORO1A/SH2D1A/GZMB/KLRK1	6
BP	GO:0010712	regulation of collagen metabolic process	5/362	47/18723	0.00207045	0.0215086	0.0167784	VIM/PDGFRB/ENG/MFAP4/RGCC	5
BP	GO:0045581	negative regulation of T cell differentiation	5/362	47/18723	0.00207045	0.0215086	0.0167784	MDK/JAK3/IRF1/CD74/CTLA4	5
BP	GO:0002699	positive regulation of immune effector process	12/362	235/18723	0.0021558	0.0223306	0.0174195	HLA-E/KLK5/LAPTM5/PTPRC/CD74/PTPN22/ITGB2/NR4A3/SASH3/SH2D1A/RAC2/KLRK1	12
BP	GO:0097306	cellular response to alcohol	7/362	93/18723	0.00217515	0.0224661	0.0175252	AKR1C2/CDH1/JUP/CES1/GNG2/MAP4K1/PTGER4	7
BP	GO:0048771	tissue remodeling	10/362	175/18723	0.00220308	0.0226784	0.0176909	ELF3/MDK/AXL/CA2/TNFAIP3/SPP1/INPP5D/S1PR1/CTSK/RAC2	10
BP	GO:0002864	regulation of acute inflammatory response to antigenic stimulus	3/362	14/18723	0.0022268	0.0226784	0.0176909	HLA-E/IL20RB/CCR7	3
BP	GO:0010838	positive regulation of keratinocyte proliferation	3/362	14/18723	0.0022268	0.0226784	0.0176909	CDH3/TP63/MDK	3
BP	GO:0070278	extracellular matrix constituent secretion	3/362	14/18723	0.0022268	0.0226784	0.0176909	TNFRSF1B/ENG/RGCC	3
BP	GO:1903902	positive regulation of viral life cycle	4/362	29/18723	0.00222735	0.0226784	0.0176909	TMPRSS4/AXL/CD74/CD4	4
BP	GO:0002715	regulation of natural killer cell mediated immunity	5/362	48/18723	0.00227516	0.0230343	0.0179685	HLA-E/SERPINB9/CD96/SH2D1A/KLRK1	5
BP	GO:1903053	regulation of extracellular matrix organization	5/362	48/18723	0.00227516	0.0230343	0.0179685	DDR1/TNFRSF1B/ETS1/RGCC/AEBP1	5
BP	GO:0048863	stem cell differentiation	11/362	206/18723	0.00230498	0.0232705	0.0181528	EPCAM/KRT18/TACSTD2/TP63/PTPRC/A2M/ANXA6/ZFP36L2/LBH/BATF/FN1	11
BP	GO:0045123	cellular extravasation	6/362	70/18723	0.00232131	0.0233153	0.0181877	F11R/MDK/SELPLG/SELL/CCL2/PTGER4	6
BP	GO:0002761	regulation of myeloid leukocyte differentiation	8/362	120/18723	0.00232242	0.0233153	0.0181877	NME1/CA2/HCLS1/CD74/INPP5D/EVI2B/CD4/ID2	8
BP	GO:1903900	regulation of viral life cycle	9/362	148/18723	0.00237902	0.0238168	0.0185789	CCL5/IFITM2/TMPRSS4/AXL/DDX3X/SLPI/CD74/CD4/ISG20	9
BP	GO:0006942	regulation of striated muscle contraction	7/362	95/18723	0.00245545	0.0245134	0.0191223	DSC2/DSP/JUP/DSG2/NR4A1/PDE4B/RGS2	7
BP	GO:1901215	negative regulation of neuron death	11/362	208/18723	0.0024845	0.024694	0.0192632	NEFL/MDK/AXL/NR4A2/FYN/TNFRSF1B/CORO1A/NR4A3/CCL2/BTG2/SERPINF1	11
BP	GO:0014075	response to amine	5/362	49/18723	0.00249421	0.024694	0.0192632	NME1/NR4A2/NQO1/NR4A1/RGS2	5
BP	GO:0052372	modulation by symbiont of entry into host	5/362	49/18723	0.00249421	0.024694	0.0192632	IFITM2/KRT6A/TMPRSS4/CD74/CD4	5
BP	GO:0017145	stem cell division	4/362	30/18723	0.00253131	0.0248037	0.0193488	ZFP36L2/LBH/EVI2B/ZBTB16	4
BP	GO:0034694	response to prostaglandin	4/362	30/18723	0.00253131	0.0248037	0.0193488	AKR1C2/GNG2/CCR7/PTGER4	4
BP	GO:0045577	regulation of B cell differentiation	4/362	30/18723	0.00253131	0.0248037	0.0193488	ZFP36L2/INPP5D/CD27/ID2	4
BP	GO:0007015	actin filament organization	18/362	442/18723	0.00253297	0.0248037	0.0193488	F11R/PFN2/TACSTD2/TMSB4X/LCP1/HCLS1/GMFG/SH3KBP1/WIPF1/RHOH/CORO1A/S1PR1/MYADM/CCR7/EVL/RGCC/PTGER4/RAC2	18
BP	GO:0019730	antimicrobial humoral response	8/362	122/18723	0.00257465	0.0251432	0.0196136	CXCL14/HLA-E/KLK5/KRT6A/S100A9/SLPI/RARRES2/GNLY	8
BP	GO:0045637	regulation of myeloid cell differentiation	11/362	210/18723	0.00267517	0.0260162	0.0202946	NME1/ZFP36/CA2/HCLS1/CD74/ETS1/INPP5D/EVI2B/CD4/ZBTB16/ID2	11
BP	GO:0032729	positive regulation of interferon-gamma production	6/362	72/18723	0.00267857	0.0260162	0.0202946	CD2/CD3E/PTPN22/PDE4B/SASH3/HLA-DPB1	6
BP	GO:0030168	platelet activation	8/362	123/18723	0.00270854	0.0262363	0.0204663	F11R/SAA1/AXL/LCK/COL3A1/FN1/FERMT3/MYL9	8
BP	GO:0030852	regulation of granulocyte differentiation	3/362	15/18723	0.00274388	0.0263648	0.0205665	HCLS1/INPP5D/EVI2B	3
BP	GO:0098760	response to interleukin-7	3/362	15/18723	0.00274388	0.0263648	0.0205665	IL2RG/LSP1/IL7R	3
BP	GO:0098761	cellular response to interleukin-7	3/362	15/18723	0.00274388	0.0263648	0.0205665	IL2RG/LSP1/IL7R	3
BP	GO:0006979	response to oxidative stress	18/362	446/18723	0.00278771	0.0267143	0.0208392	DHCR24/GJB2/GPX2/IDH1/SDC1/AXL/NR4A2/NQO1/TNFAIP3/FYN/ETS1/PDGFRB/NR4A3/BTG1/ARL6IP5/AQP1/TXNIP/GPX3	18
BP	GO:0045765	regulation of angiogenesis	15/362	342/18723	0.0028378	0.0271218	0.0211571	EFNA1/ITGB8/JUP/MDK/ANXA3/CXCR4/TNFAIP3/ETS1/ENG/BTG1/SPARC/DCN/RGCC/AQP1/SERPINF1	15
BP	GO:0098754	detoxification	9/362	152/18723	0.00284759	0.027143	0.0211735	GPX2/S100A9/NQO1/GSTA1/GSTM1/AKR1B10/ALOX5AP/GLRX/GPX3	9
BP	GO:0043299	leukocyte degranulation	6/362	73/18723	0.00287192	0.0273023	0.0212978	ANXA3/ITGB2/CORO1A/NR4A3/LAT/RAC2	6
BP	GO:0120254	olefinic compound metabolic process	9/362	153/18723	0.00297542	0.0282114	0.022007	ADH7/AKR1C1/AKR1C2/CBR1/CYP2S1/CYP4F3/GSTA1/AKR1B10/CYP4F11	9
BP	GO:0043434	response to peptide hormone	17/362	414/18723	0.00303431	0.0286939	0.0223834	GJB2/JUND/NEFL/SLC2A1/JAK3/TRIM16/NR4A2/CA2/PIP4K2A/FYN/NR4A1/STAT4/RARRES2/NR4A3/BTG1/SPARC/BTG2	17
BP	GO:0031349	positive regulation of defense response	13/362	278/18723	0.00308938	0.0289216	0.022561	CCL5/HLA-E/KLK5/MDK/S100A9/S100A8/FYN/ETS1/ALOX5AP/CCR7/SH2D1A/PTGER4/KLRK1	13
BP	GO:0110053	regulation of actin filament organization	13/362	278/18723	0.00308938	0.0289216	0.022561	F11R/PFN2/TACSTD2/TMSB4X/HCLS1/GMFG/CORO1A/S1PR1/MYADM/CCR7/EVL/RGCC/PTGER4	13
BP	GO:0002444	myeloid leukocyte mediated immunity	7/362	99/18723	0.00309874	0.0289216	0.022561	HLA-E/SERPINB9/ANXA3/ITGB2/NR4A3/LAT/RAC2	7
BP	GO:0033209	tumor necrosis factor-mediated signaling pathway	7/362	99/18723	0.00309874	0.0289216	0.022561	KRT18/KRT8/TMSB4X/LAPTM5/TNFAIP3/TNFRSF1B/BIRC3	7
BP	GO:0042100	B cell proliferation	7/362	99/18723	0.00309874	0.0289216	0.022561	PTPRC/CD74/GPR183/INPP5D/CTLA4/SASH3/IL7R	7
BP	GO:0019932	second-messenger-mediated signaling	14/362	312/18723	0.0031604	0.0294205	0.0229502	CDH13/CXCR4/PTPRC/CD3E/CCL4/TBC1D10C/CCR7/ZAP70/RGS2/LAT/TRAT1/CD4/AQP1/CXCR6	14
BP	GO:0043542	endothelial cell migration	13/362	279/18723	0.00318537	0.0295761	0.0230716	CDH13/EFNA1/FGFBP1/JUP/S100A2/TMSB4X/ANXA3/NR4A1/ETS1/SPARC/DCN/RGCC/SERPINF1	13
BP	GO:0019835	cytolysis	4/362	32/18723	0.00322233	0.029765	0.023219	KRT6A/GZMA/PRF1/GZMB	4
BP	GO:0090022	regulation of neutrophil chemotaxis	4/362	32/18723	0.00322233	0.029765	0.023219	MDK/CD74/CCR7/RAC2	4
BP	GO:0110020	regulation of actomyosin structure organization	7/362	100/18723	0.00327801	0.0302015	0.0235595	F11R/PFN2/TACSTD2/S1PR1/EVL/RGCC/PTGER4	7
BP	GO:0033631	cell-cell adhesion mediated by integrin	3/362	16/18723	0.00332906	0.030515	0.023804	CCL5/CD3E/FERMT3	3
BP	GO:0050862	positive regulation of T cell receptor signaling pathway	3/362	16/18723	0.00332906	0.030515	0.023804	LCK/CCR7/TRAT1	3
BP	GO:1901342	regulation of vasculature development	15/362	348/18723	0.00333974	0.0305348	0.0238194	EFNA1/ITGB8/JUP/MDK/ANXA3/CXCR4/TNFAIP3/ETS1/ENG/BTG1/SPARC/DCN/RGCC/AQP1/SERPINF1	15
BP	GO:0031345	negative regulation of cell projection organization	10/362	186/18723	0.00342083	0.0311966	0.0243357	BCL11A/EFNA1/KLK8/PFN2/TACSTD2/VIM/FYN/SPP1/PMP22/EVL	10
BP	GO:0007596	blood coagulation	11/362	217/18723	0.0034376	0.0312699	0.0243929	ANXA8/ENTPD1/F11R/SAA1/AXL/LCK/CYP4F11/COL3A1/FN1/FERMT3/MYL9	11
BP	GO:0098869	cellular oxidant detoxification	7/362	101/18723	0.00346509	0.0314402	0.0245257	GPX2/S100A9/NQO1/GSTA1/ALOX5AP/GLRX/GPX3	7
BP	GO:0031100	animal organ regeneration	6/362	76/18723	0.00351484	0.0318111	0.024815	CLDN1/ANXA3/AXL/LCP1/NR4A3/NNMT	6
BP	GO:0002262	myeloid cell homeostasis	9/362	157/18723	0.00353272	0.0318924	0.0248785	JAK3/ZFP36/AXL/HCAR2/HCLS1/ETS1/PDE4B/INPP5D/ID2	9
BP	GO:0032633	interleukin-4 production	4/362	33/18723	0.00361168	0.0324418	0.025307	HLA-E/IL20RB/CD3E/SASH3	4
BP	GO:0032673	regulation of interleukin-4 production	4/362	33/18723	0.00361168	0.0324418	0.025307	HLA-E/IL20RB/CD3E/SASH3	4
BP	GO:0007492	endoderm development	6/362	77/18723	0.0037512	0.033527	0.0261536	LAMA3/LAMB3/DUSP4/ITGB2/FN1/DUSP2	6
BP	GO:0055117	regulation of cardiac muscle contraction	6/362	77/18723	0.0037512	0.033527	0.0261536	DSC2/DSP/JUP/DSG2/PDE4B/RGS2	6
BP	GO:0061448	connective tissue development	12/362	252/18723	0.00380397	0.033914	0.0264555	ITGB8/PTHLH/MDK/ANXA6/ARID5B/PDGFRB/MGP/ACTA2/ZBTB16/PBXIP1/CRIP1/CTSK	12
BP	GO:0001780	neutrophil homeostasis	3/362	17/18723	0.00398501	0.0350975	0.0273787	AXL/HCAR2/PDE4B	3
BP	GO:0060644	mammary gland epithelial cell differentiation	3/362	17/18723	0.00398501	0.0350975	0.0273787	IRF6/LBH/ID2	3
BP	GO:0070206	protein trimerization	3/362	17/18723	0.00398501	0.0350975	0.0273787	CD74/ALOX5AP/COL1A2	3
BP	GO:0019079	viral genome replication	8/362	131/18723	0.00398568	0.0350975	0.0273787	CCL5/IFI27/IFITM2/DDX3X/SLPI/CXCR6/CCL2/ISG20	8
BP	GO:0046683	response to organophosphorus	8/362	131/18723	0.00398568	0.0350975	0.0273787	AKR1C1/ALDH3A1/NME1/SDC1/TRIM16/FOSB/SPARC/AQP1	8
BP	GO:0007599	hemostasis	11/362	222/18723	0.00408195	0.0357695	0.0279029	ANXA8/ENTPD1/F11R/SAA1/AXL/LCK/CYP4F11/COL3A1/FN1/FERMT3/MYL9	11
BP	GO:0050817	coagulation	11/362	222/18723	0.00408195	0.0357695	0.0279029	ANXA8/ENTPD1/F11R/SAA1/AXL/LCK/CYP4F11/COL3A1/FN1/FERMT3/MYL9	11
BP	GO:0098900	regulation of action potential	5/362	55/18723	0.00414164	0.0361159	0.0281731	CXADR/DSC2/DSP/JUP/DSG2	5
BP	GO:1905517	macrophage migration	5/362	55/18723	0.00414164	0.0361159	0.0281731	CCL5/MDK/SAA1/RARRES2/CCL2	5
BP	GO:0097193	intrinsic apoptotic signaling pathway	13/362	288/18723	0.00416339	0.0362175	0.0282524	MAGEA3/PERP/SFN/TP63/S100A9/S100A8/DDX3X/HERPUD1/LCK/CD74/TNFRSF1B/ARL6IP5/CRIP1	13
BP	GO:0032231	regulation of actin filament bundle assembly	7/362	105/18723	0.00429585	0.0372792	0.0290806	F11R/PFN2/TACSTD2/S1PR1/EVL/RGCC/PTGER4	7
BP	GO:0046456	icosanoid biosynthetic process	5/362	56/18723	0.00447705	0.0382511	0.0298387	CBR1/FABP5/CD74/ALOX5AP/GGT5	5
BP	GO:0048008	platelet-derived growth factor receptor signaling pathway	5/362	56/18723	0.00447705	0.0382511	0.0298387	ARID5B/CSRNP1/PDGFRB/NR4A3/TXNIP	5
BP	GO:0071385	cellular response to glucocorticoid stimulus	5/362	56/18723	0.00447705	0.0382511	0.0298387	GJB2/ZFP36/ZFP36L2/AQP1/SERPINF1	5
BP	GO:0001893	maternal placenta development	4/362	35/18723	0.00448368	0.0382511	0.0298387	GJB2/JUNB/SPP1/PRDM1	4
BP	GO:0006739	NADP metabolic process	4/362	35/18723	0.00448368	0.0382511	0.0298387	IDH1/TKT/PGD/NQO1	4
BP	GO:0032814	regulation of natural killer cell activation	4/362	35/18723	0.00448368	0.0382511	0.0298387	HLA-E/AXL/PTPN22/PRDM1	4
BP	GO:0086005	ventricular cardiac muscle cell action potential	4/362	35/18723	0.00448368	0.0382511	0.0298387	DSC2/DSP/JUP/DSG2	4
BP	GO:0010001	glial cell differentiation	11/362	225/18723	0.00451258	0.0382511	0.0298387	ITGB4/SPINT1/VIM/MDK/PHGDH/CXCR4/S100A9/S100A8/TNFRSF1B/MXRA8/ID2	11
BP	GO:0006766	vitamin metabolic process	7/362	106/18723	0.00452524	0.0382511	0.0298387	CBR1/RBP1/SLC2A1/SLC2A3/CYP4F3/CYP4F11/NNMT	7
BP	GO:0030038	contractile actin filament bundle assembly	7/362	106/18723	0.00452524	0.0382511	0.0298387	F11R/PFN2/TACSTD2/S1PR1/EVL/RGCC/PTGER4	7
BP	GO:0043149	stress fiber assembly	7/362	106/18723	0.00452524	0.0382511	0.0298387	F11R/PFN2/TACSTD2/S1PR1/EVL/RGCC/PTGER4	7
BP	GO:0002285	lymphocyte activation involved in immune response	10/362	194/18723	0.00460328	0.0388192	0.0302819	MDK/JAK3/PTPRC/LCP1/ITM2A/CD74/GPR183/CORO1A/BATF/PTGER4	10
BP	GO:0060192	negative regulation of lipase activity	3/362	18/18723	0.00471415	0.0395679	0.030866	ANXA8/ANXA8L1/RGS2	3
BP	GO:0150079	negative regulation of neuroinflammatory response	3/362	18/18723	0.00471415	0.0395679	0.030866	PTPRC/TNFRSF1B/CST7	3
BP	GO:0002831	regulation of response to biotic stimulus	14/362	327/18723	0.00477938	0.0400218	0.03122	CCL5/HLA-E/KLK5/SERPINB9/TSPAN6/IRF1/A2M/TNFAIP3/FYN/CD96/PTPN22/SH2D1A/BIRC3/KLRK1	14
BP	GO:0001523	retinoid metabolic process	6/362	81/18723	0.00481592	0.0400741	0.0312608	ADH7/AKR1C1/CYP2S1/RBP1/AKR1B10/RARRES2	6
BP	GO:0071260	cellular response to mechanical stimulus	6/362	81/18723	0.00481592	0.0400741	0.0312608	F11R/SLC2A1/IRF1/ENG/AQP1/PTGER4	6
BP	GO:0046777	protein autophosphorylation	11/362	227/18723	0.00481918	0.0400741	0.0312608	DDR1/PTPRC/DDX3X/FYN/STK17B/ITK/PDGFRB/PIM2/ENG/ZAP70/MAP4K1	11
BP	GO:0061756	leukocyte adhesion to vascular endothelial cell	5/362	57/18723	0.00483136	0.0400824	0.0312673	MDK/ETS1/ITGB2/SELPLG/SELL	5
BP	GO:0001763	morphogenesis of a branching structure	10/362	196/18723	0.004944	0.0408279	0.0318488	BCL11A/DDR1/GRHL2/SPINT1/SPINT2/TACSTD2/TP63/MDK/PRDM1/ENG	10
BP	GO:0031032	actomyosin structure organization	10/362	196/18723	0.004944	0.0408279	0.0318488	F11R/KRT19/KRT8/PFN2/TACSTD2/PDGFRB/S1PR1/EVL/RGCC/PTGER4	10
BP	GO:0048732	gland development	17/362	436/18723	0.00508413	0.0418885	0.0326762	CDH1/CLDN1/DDR1/IRF6/KRT18/NME1/SERPINB5/TP63/ELF3/MDK/TNFAIP3/ARID5B/ETS1/LBH/ID2/CRIP1/SERPINF1	17
BP	GO:0001910	regulation of leukocyte mediated cytotoxicity	6/362	82/18723	0.0051136	0.0420347	0.0327902	HLA-E/SERPINB9/PTPRC/IL7R/SH2D1A/KLRK1	6
BP	GO:0086065	cell communication involved in cardiac conduction	5/362	58/18723	0.00520511	0.0426784	0.0332924	CXADR/DSC2/DSP/JUP/DSG2	5
BP	GO:0045471	response to ethanol	8/362	137/18723	0.00521572	0.0426784	0.0332924	ADH7/CLDN1/NQO1/S100A8/FYN/CD27/SPARC/RGS2	8
BP	GO:0032570	response to progesterone	4/362	37/18723	0.00548725	0.0442482	0.034517	CLDN4/GJB2/FOSB/TXNIP	4
BP	GO:0045616	regulation of keratinocyte differentiation	4/362	37/18723	0.00548725	0.0442482	0.034517	GRHL2/TP63/ZFP36/TRIM16	4
BP	GO:0002822	regulation of adaptive immune response based on somatic recombination of immune receptors built from immunoglobulin superfamily domains	9/362	168/18723	0.0054941	0.0442482	0.034517	HLA-E/IL20RB/JAK3/PTPRC/TNFAIP3/TNFRSF1B/SASH3/IL7R/CD4	9
BP	GO:0002523	leukocyte migration involved in inflammatory response	3/362	19/18723	0.00551868	0.0442482	0.034517	MDK/S100A9/S100A8	3
BP	GO:0002716	negative regulation of natural killer cell mediated immunity	3/362	19/18723	0.00551868	0.0442482	0.034517	HLA-E/SERPINB9/CD96	3
BP	GO:0010759	positive regulation of macrophage chemotaxis	3/362	19/18723	0.00551868	0.0442482	0.034517	CCL5/MDK/RARRES2	3
BP	GO:0032695	negative regulation of interleukin-12 production	3/362	19/18723	0.00551868	0.0442482	0.034517	JAK3/TIGIT/CCR7	3
BP	GO:2000269	regulation of fibroblast apoptotic process	3/362	19/18723	0.00551868	0.0442482	0.034517	TP63/STK17B/BTG1	3
BP	GO:2001185	regulation of CD8-positive, alpha-beta T cell activation	3/362	19/18723	0.00551868	0.0442482	0.034517	HLA-E/IRF1/PTPN22	3
BP	GO:0002820	negative regulation of adaptive immune response	5/362	59/18723	0.00559888	0.044791	0.0349404	IL20RB/JAK3/SAMSN1/PTPRC/IL7R	5
BP	GO:0030522	intracellular receptor signaling pathway	12/362	265/18723	0.00565062	0.0451043	0.0351847	FABP5/TP63/TSPAN6/PRAME/TRIM16/NR4A2/TNFAIP3/NR4A1/PTPN22/NR4A3/LBH/BIRC3	12
BP	GO:0006937	regulation of muscle contraction	9/362	169/18723	0.00570732	0.0454556	0.0354588	DSC2/DSP/JUP/DSG2/ANXA6/NR4A1/PDE4B/RGS2/MYL9	9
BP	GO:0043410	positive regulation of MAPK cascade	18/362	480/18723	0.00594409	0.0472364	0.036848	ARHGAP8/CCL5/EFNA1/TPD52L1/LAPTM5/PTPRC/CD74/GPR183/PTPN22/PDGFRB/GADD45B/CCL4L1/CCL4/CD27/CCR7/CD4/ARL6IP5/CCL2	18
BP	GO:0042063	gliogenesis	13/362	301/18723	0.00599082	0.0475025	0.0370555	ITGB4/SPINT1/VIM/MDK/PHGDH/CXCR4/S100A9/S100A8/TNFRSF1B/GPR183/MXRA8/ID2/CCL2	13
BP	GO:0031663	lipopolysaccharide-mediated signaling pathway	5/362	60/18723	0.0060132	0.0475747	0.0371118	CCL5/TNFAIP3/PTPN22/CD6/CCL2	5
BP	GO:0071398	cellular response to fatty acid	4/362	38/18723	0.00604096	0.047689	0.037201	AKR1C1/AKR1C2/CLDN1/NME1	4
BP	GO:0002709	regulation of T cell mediated immunity	6/362	85/18723	0.00608764	0.0479518	0.037406	HLA-E/IL20RB/PTPRC/TNFRSF1B/SASH3/IL7R	6
BP	GO:0010633	negative regulation of epithelial cell migration	7/362	112/18723	0.00610114	0.0479528	0.0374068	JUP/PFN2/TACSTD2/EVL/DCN/RGCC/SERPINF1	7
BP	GO:0045862	positive regulation of proteolysis	15/362	372/18723	0.00612911	0.0480673	0.0374961	CLDN4/EFNA1/PERP/LAPTM5/S100A9/S100A8/DDX3X/FYN/HERPUD1/LCK/TNFRSF1B/PCOLCE/ARL6IP5/FN1/RNF19A	15
BP	GO:0010975	regulation of neuron projection development	17/362	445/18723	0.00619809	0.0485021	0.0378353	BCL11A/EFNA1/ITGA6/KLK8/NEFL/NME1/PTPRF/VIM/MDK/S100A9/KLK6/FYN/SPP1/PMP22/RGS2/FN1/SERPINF1	17
BP	GO:0001655	urogenital system development	14/362	338/18723	0.00634858	0.0493844	0.0385235	EPCAM/SDC1/SERPINB5/TACSTD2/TP63/CA2/ARID5B/PDGFRB/PRDM1/DCN/ACTA2/ZBTB16/CRIP1/SERPINF1	14
BP	GO:0044344	cellular response to fibroblast growth factor stimulus	7/362	113/18723	0.00639915	0.0493844	0.0385235	CCL5/FGFBP1/GALNT3/ZFP36/NR4A1/ZFP36L2/CCL2	7
BP	GO:0032495	response to muramyl dipeptide	3/362	20/18723	0.00640061	0.0493844	0.0385235	VIM/TNFAIP3/PTPN22	3
BP	GO:0046629	gamma-delta T cell activation	3/362	20/18723	0.00640061	0.0493844	0.0385235	CXADR/PTPRC/ITK	3
BP	GO:0071379	cellular response to prostaglandin stimulus	3/362	20/18723	0.00640061	0.0493844	0.0385235	AKR1C2/GNG2/PTGER4	3
BP	GO:0034103	regulation of tissue remodeling	6/362	86/18723	0.00644044	0.0493844	0.0385235	MDK/CA2/TNFAIP3/SPP1/INPP5D/S1PR1	6
BP	GO:0050729	positive regulation of inflammatory response	8/362	142/18723	0.00644636	0.0493844	0.0385235	HLA-E/MDK/S100A9/S100A8/ETS1/ALOX5AP/CCR7/PTGER4	8
BP	GO:0019748	secondary metabolic process	5/362	61/18723	0.00644863	0.0493844	0.0385235	AKR1C1/AKR1C2/CDH3/AKR1B10/ZEB2	5
BP	GO:0071384	cellular response to corticosteroid stimulus	5/362	61/18723	0.00644863	0.0493844	0.0385235	GJB2/ZFP36/ZFP36L2/AQP1/SERPINF1	5
BP	GO:2000401	regulation of lymphocyte migration	5/362	61/18723	0.00644863	0.0493844	0.0385235	CCL5/CCL4/DOCK8/CCL2/KLRK1	5
BP	GO:0071548	response to dexamethasone	4/362	39/18723	0.00663061	0.0505619	0.0394421	CLDN1/GJB2/AQP1/SERPINF1	4
BP	GO:0086091	regulation of heart rate by cardiac conduction	4/362	39/18723	0.00663061	0.0505619	0.0394421	DSC2/DSP/JUP/DSG2	4
BP	GO:0002286	T cell activation involved in immune response	7/362	114/18723	0.00670787	0.0510425	0.039817	MDK/JAK3/LCP1/CD74/GPR183/BATF/PTGER4	7
BP	GO:0016101	diterpenoid metabolic process	6/362	87/18723	0.00680787	0.0516936	0.0403249	ADH7/AKR1C1/CYP2S1/RBP1/AKR1B10/RARRES2	6
BP	GO:0045576	mast cell activation	5/362	62/18723	0.0069057	0.0522152	0.0407318	LCP2/RHOH/NR4A3/LAT/RAC2	5
BP	GO:0060135	maternal process involved in female pregnancy	5/362	62/18723	0.0069057	0.0522152	0.0407318	GJB2/JUNB/SPP1/PRDM1/RGS2	5
BP	GO:0014065	phosphatidylinositol 3-kinase signaling	8/362	144/18723	0.00699585	0.0527855	0.0411767	CCL5/HCLS1/FYN/PDGFRB/DCN/HCST/FN1/PIK3IP1	8
BP	GO:0050679	positive regulation of epithelial cell proliferation	10/362	207/18723	0.00718666	0.0540681	0.0421772	CDH13/CDH3/CLDN1/FGFBP1/NME1/TP63/MDK/TNFAIP3/NR4A1/NR4A3	10
BP	GO:0002440	production of molecular mediator of immune response	13/362	308/18723	0.00721183	0.0540681	0.0421772	HLA-E/KLK5/JAK3/LAPTM5/PTPRC/CD74/TNFRSF1B/CD96/PTPN22/NR4A3/SASH3/BATF/HLA-DPB1	13
BP	GO:0006909	phagocytosis	13/362	308/18723	0.00721183	0.0540681	0.0421772	ANXA3/AXL/IL2RG/PTPRC/FYN/ITGB2/RHOH/CORO1A/BIN2/SIRPG/ICAM3/CCL2/RAC2	13
BP	GO:0030900	forebrain development	15/362	379/18723	0.00722618	0.0540681	0.0421772	CDH1/NEFL/NME1/SLC2A1/MDK/ANXA3/CXCR4/AXL/NR4A2/FYN/ETS1/COL3A1/AQP1/ID2/BTG2	15
BP	GO:0043524	negative regulation of neuron apoptotic process	8/362	145/18723	0.00728351	0.054289	0.0423495	NEFL/MDK/AXL/NR4A2/FYN/CORO1A/CCL2/BTG2	8
BP	GO:0021782	glial cell development	7/362	116/18723	0.00735833	0.054289	0.0423495	ITGB4/VIM/MDK/PHGDH/S100A9/S100A8/MXRA8	7
BP	GO:0045655	regulation of monocyte differentiation	3/362	21/18723	0.00736173	0.054289	0.0423495	CD74/INPP5D/CD4	3
BP	GO:0048714	positive regulation of oligodendrocyte differentiation	3/362	21/18723	0.00736173	0.054289	0.0423495	MDK/CXCR4/TNFRSF1B	3
BP	GO:0061081	positive regulation of myeloid leukocyte cytokine production involved in immune response	3/362	21/18723	0.00736173	0.054289	0.0423495	LAPTM5/CD74/NR4A3	3
BP	GO:1902644	tertiary alcohol metabolic process	3/362	21/18723	0.00736173	0.054289	0.0423495	AKR1C1/AKR1C2/AKR1B10	3
BP	GO:2000178	negative regulation of neural precursor cell proliferation	3/362	21/18723	0.00736173	0.054289	0.0423495	SPINT1/SPINT2/BTG2	3
BP	GO:0031343	positive regulation of cell killing	5/362	63/18723	0.00738494	0.0543483	0.0423958	HLA-E/PTPRC/PRF1/SH2D1A/KLRK1	5
BP	GO:0071222	cellular response to lipopolysaccharide	10/362	209/18723	0.00766764	0.0563132	0.0439285	CCL5/VIM/ZFP36/AXL/TNFAIP3/TNFRSF1B/PTPN22/PDE4B/CD6/CCL2	10
BP	GO:0006749	glutathione metabolic process	5/362	64/18723	0.00788689	0.0576869	0.0450002	IDH1/GSTA1/GSTM1/GGT5/ARL6IP5	5
BP	GO:0070542	response to fatty acid	5/362	64/18723	0.00788689	0.0576869	0.0450002	AKR1C1/AKR1C2/CLDN1/NME1/SCD	5
BP	GO:0034329	cell junction assembly	16/362	420/18723	0.00799761	0.0583777	0.045539	CDH1/CLDN1/CLDN4/CLDN7/COL17A1/F11R/GJB2/GJB6/GRHL2/ITGA6/ITGB4/JUP/PKP1/PKP3/SPOCK2/FN1	16
BP	GO:0022612	gland morphogenesis	7/362	118/18723	0.00805435	0.0585533	0.045676	DDR1/SERPINB5/TP63/ELF3/MDK/TNFAIP3/CRIP1	7
BP	GO:0071346	cellular response to interferon-gamma	7/362	118/18723	0.00805435	0.0585533	0.045676	CCL5/CLDN1/VIM/IRF1/CCL4L1/CCL4/CCL2	7
BP	GO:0042180	cellular ketone metabolic process	10/362	211/18723	0.00817311	0.0592964	0.0462557	AKR1C1/AKR1C2/CBR1/FABP5/CYP4F3/CES1/AKR1B10/CD74/CYP4F11/NR4A3	10
BP	GO:2001056	positive regulation of cysteine-type endopeptidase activity	8/362	148/18723	0.00820016	0.0593113	0.0462673	PERP/LAPTM5/S100A9/S100A8/DDX3X/FYN/LCK/ARL6IP5	8
BP	GO:0010950	positive regulation of endopeptidase activity	9/362	179/18723	0.00820826	0.0593113	0.0462673	EFNA1/PERP/LAPTM5/S100A9/S100A8/DDX3X/FYN/LCK/ARL6IP5	9
BP	GO:0016137	glycoside metabolic process	3/362	22/18723	0.00840362	0.0600574	0.0468492	AKR1C1/AKR1C2/AKR1B10	3
BP	GO:0044346	fibroblast apoptotic process	3/362	22/18723	0.00840362	0.0600574	0.0468492	TP63/STK17B/BTG1	3
BP	GO:0050860	negative regulation of T cell receptor signaling pathway	3/362	22/18723	0.00840362	0.0600574	0.0468492	LAPTM5/PTPN22/SH2D1A	3
BP	GO:0071404	cellular response to low-density lipoprotein particle stimulus	3/362	22/18723	0.00840362	0.0600574	0.0468492	CDH13/CES1/ITGB2	3
BP	GO:0002720	positive regulation of cytokine production involved in immune response	5/362	65/18723	0.00841205	0.0600574	0.0468492	HLA-E/LAPTM5/CD74/NR4A3/SASH3	5
BP	GO:0071677	positive regulation of mononuclear cell migration	5/362	65/18723	0.00841205	0.0600574	0.0468492	CCL5/S100A14/CCL4/DOCK8/CCR7	5
BP	GO:0060191	regulation of lipase activity	6/362	91/18723	0.00843047	0.0600692	0.0468585	ANXA8/ANXA8L1/CCL5/ITK/PDGFRB/RGS2	6
BP	GO:0043409	negative regulation of MAPK cascade	9/362	180/18723	0.00849797	0.06043	0.0471399	CBLC/EFNA1/PTPRC/UCHL1/DUSP4/PTPN22/TBC1D10C/RGS2/DUSP2	9
BP	GO:0051592	response to calcium ion	8/362	149/18723	0.00852415	0.0604961	0.0471915	JUNB/JUND/S100A16/SDC1/ALOX5AP/FOSB/SPARC/TXNIP	8
BP	GO:0030890	positive regulation of B cell proliferation	4/362	42/18723	0.00862462	0.060648	0.04731	PTPRC/CD74/GPR183/SASH3	4
BP	GO:0032965	regulation of collagen biosynthetic process	4/362	42/18723	0.00862462	0.060648	0.04731	VIM/PDGFRB/ENG/RGCC	4
BP	GO:0046596	regulation of viral entry into host cell	4/362	42/18723	0.00862462	0.060648	0.04731	IFITM2/TMPRSS4/CD74/CD4	4
BP	GO:0051602	response to electrical stimulus	4/362	42/18723	0.00862462	0.060648	0.04731	GJB6/NQO1/NR4A1/BTG2	4
BP	GO:0071216	cellular response to biotic stimulus	11/362	246/18723	0.00863016	0.060648	0.04731	CCL5/VIM/ZFP36/AXL/TNFAIP3/TNFRSF1B/PTPN22/PDE4B/CD6/CCL2/TXNIP	11
BP	GO:0045766	positive regulation of angiogenesis	9/362	181/18723	0.00879538	0.0613445	0.0478534	ITGB8/JUP/MDK/ANXA3/CXCR4/ETS1/ENG/BTG1/AQP1	9
BP	GO:0097696	receptor signaling pathway via STAT	9/362	181/18723	0.00879538	0.0613445	0.0478534	CCL5/JAK3/PTPRC/HCLS1/FYN/STAT4/IL10RA/IL7R/CCL2	9
BP	GO:1904018	positive regulation of vasculature development	9/362	181/18723	0.00879538	0.0613445	0.0478534	ITGB8/JUP/MDK/ANXA3/CXCR4/ETS1/ENG/BTG1/AQP1	9
BP	GO:0071774	response to fibroblast growth factor	7/362	120/18723	0.00879774	0.0613445	0.0478534	CCL5/FGFBP1/GALNT3/ZFP36/NR4A1/ZFP36L2/CCL2	7
BP	GO:0014015	positive regulation of gliogenesis	5/362	66/18723	0.00896094	0.0622404	0.0485522	SPINT1/MDK/CXCR4/TNFRSF1B/ID2	5
BP	GO:0045600	positive regulation of fat cell differentiation	5/362	66/18723	0.00896094	0.0622404	0.0485522	KLF5/ZFP36/RARRES2/ZBTB16/ID2	5
BP	GO:0051651	maintenance of location in cell	10/362	214/18723	0.00897894	0.0622447	0.0485556	SRGN/TMSB4X/S100A9/S100A8/PTPRC/ANXA6/LCK/CORO1A/CCR7/CD4	10
BP	GO:0001704	formation of primary germ layer	7/362	121/18723	0.00918776	0.0634469	0.0494933	ITGB4/LAMA3/LAMB3/DUSP4/ITGB2/FN1/DUSP2	7
BP	GO:1904019	epithelial cell apoptotic process	7/362	121/18723	0.00918776	0.0634469	0.0494933	KRT18/KRT8/MDK/ZFP36/TNFAIP3/RGCC/CCL2	7
CC	GO:0005911	cell-cell junction	41/374	494/19550	2.64154e-15	8.10951e-13	6.14505e-13	CDH1/CDH3/CLDN1/CLDN4/CLDN7/COL17A1/CXADR/DSC2/DSC3/DSG3/DSP/EPCAM/F11R/GJB2/GJB3/GJB5/GJB6/GRHL2/ITGA6/JUP/KRT18/KRT8/PERP/PKP1/PKP3/PPL/SLC2A1/TRIM29/DSG2/CD53/CD2/CD3E/LCP2/SH3KBP1/ITK/CORO1A/PMP22/MYADM/MXRA8/ZAP70/LAT	41
CC	GO:0030057	desmosome	10/374	25/19550	1.47482e-11	2.26385e-09	1.71545e-09	DSC2/DSC3/DSG3/DSP/JUP/PERP/PKP1/PKP3/PPL/DSG2	10
CC	GO:0062023	collagen-containing extracellular matrix	32/374	425/19550	4.55675e-11	4.66307e-09	3.53348e-09	ADAMTS4/ANXA8/CDH13/COL17A1/ITGB4/LAD1/LAMA3/LAMB3/LAMC2/SERPINB9/MDK/S100A4/S100A9/S100A8/A2M/ANXA6/SLPI/COL3A1/RARRES2/LAMA4/MGP/COL1A2/SPARC/COL6A3/MFAP4/PCOLCE/COL6A2/DCN/SPARCL1/AEBP1/FN1/SERPINF1	32
CC	GO:0001772	immunological synapse	11/374	44/19550	4.72732e-10	3.62822e-08	2.74931e-08	CD53/CD3E/LCK/RHOH/CORO1A/GZMA/CD37/ZAP70/CD6/GZMB/LAT	11
CC	GO:0001533	cornified envelope	10/374	45/19550	1.02374e-08	6.28577e-07	4.76309e-07	CSTA/DSC2/DSC3/DSG3/DSP/JUP/PKP1/PKP3/PPL/DSG2	10
CC	GO:0009897	external side of plasma membrane	27/374	421/19550	4.72023e-08	2.41519e-06	1.83013e-06	CDH13/HLA-E/KRT18/SDC1/CXCR4/IL2RG/PTPRC/CD2/CD3E/CD3G/CD69/CD3D/CD74/ITGB2/ENG/S1PR1/CD27/CTLA4/IL7R/CCR7/CD6/CD4/CD8A/CXCR6/CTSK/CLEC2D/KLRK1	27
CC	GO:0005882	intermediate filament	18/374	217/19550	2.11221e-07	9.26355e-06	7.01952e-06	DSP/JUP/KRT14/KRT15/KRT16/KRT17/KRT18/KRT19/KRT5/KRT6A/KRT6B/KRT6C/KRT8/NEFL/NME1/PKP1/PPL/VIM	18
CC	GO:0045111	intermediate filament cytoskeleton	19/374	258/19550	6.13549e-07	2.35449e-05	1.78414e-05	DSP/JUP/KRT14/KRT15/KRT16/KRT17/KRT18/KRT19/KRT5/KRT6A/KRT6B/KRT6C/KRT8/NEFL/NME1/PKP1/PPL/VIM/S100A8	19
CC	GO:0009898	cytoplasmic side of plasma membrane	15/374	172/19550	1.16386e-06	3.97006e-05	3.00834e-05	CDH1/JUP/RGS1/PTPRC/CD2/FYN/SLA/LCK/PTPN22/PTPN7/GNG2/GNG11/ZAP70/RGS2/GEM	15
CC	GO:0045121	membrane raft	21/374	335/19550	2.17045e-06	6.05752e-05	4.59013e-05	CBLC/CDH1/CDH13/CXADR/SLC2A1/PTPRC/CD2/FYN/LCP2/LCK/TNFRSF1B/ITGB2/INPP5D/S1PR1/SELPLG/MYADM/ZAP70/LAT/BIRC3/CD4/CD8A	21
CC	GO:0098857	membrane microdomain	21/374	335/19550	2.17045e-06	6.05752e-05	4.59013e-05	CBLC/CDH1/CDH13/CXADR/SLC2A1/PTPRC/CD2/FYN/LCP2/LCK/TNFRSF1B/ITGB2/INPP5D/S1PR1/SELPLG/MYADM/ZAP70/LAT/BIRC3/CD4/CD8A	21
CC	GO:0034774	secretory granule lumen	20/374	322/19550	4.35743e-06	0.000111478	8.44731e-05	FABP5/IDH1/JUP/SRGN/TMSB4X/S100A9/S100A8/A2M/DDX3X/SLPI/GMFG/ARHGAP9/RARRES2/ISLR/BIN2/SPARC/CTSW/CRISPLD2/FN1/FERMT3	20
CC	GO:0060205	cytoplasmic vesicle lumen	20/374	325/19550	5.00706e-06	0.000118244	8.96e-05	FABP5/IDH1/JUP/SRGN/TMSB4X/S100A9/S100A8/A2M/DDX3X/SLPI/GMFG/ARHGAP9/RARRES2/ISLR/BIN2/SPARC/CTSW/CRISPLD2/FN1/FERMT3	20
CC	GO:0031983	vesicle lumen	20/374	327/19550	5.48757e-06	0.000120335	9.11844e-05	FABP5/IDH1/JUP/SRGN/TMSB4X/S100A9/S100A8/A2M/DDX3X/SLPI/GMFG/ARHGAP9/RARRES2/ISLR/BIN2/SPARC/CTSW/CRISPLD2/FN1/FERMT3	20
CC	GO:0098562	cytoplasmic side of membrane	15/374	197/19550	6.27927e-06	0.000128516	9.73838e-05	CDH1/JUP/RGS1/PTPRC/CD2/FYN/SLA/LCK/PTPN22/PTPN7/GNG2/GNG11/ZAP70/RGS2/GEM	15
CC	GO:0005604	basement membrane	10/374	96/19550	1.52362e-05	0.000292344	0.000221526	COL17A1/ITGB4/LAD1/LAMA3/LAMB3/LAMC2/LAMA4/SPARC/FN1/SERPINF1	10
CC	GO:0016327	apicolateral plasma membrane	5/374	21/19550	3.94355e-05	0.00071216	0.000539644	CLDN4/CXADR/JUP/KRT19/KRT8	5
CC	GO:0019897	extrinsic component of plasma membrane	12/374	174/19550	0.000136703	0.00233155	0.00176675	CDH1/CDH13/CDH3/JUP/RGS1/FYN/SLA/LCK/GNG2/GNG11/ZAP70/SYTL3	12
CC	GO:0016328	lateral plasma membrane	7/374	61/19550	0.000159092	0.00257059	0.00194788	CDH1/CLDN1/CLDN4/EPCAM/GJB2/JUP/TACSTD2	7
CC	GO:0030055	cell-substrate junction	20/374	425/19550	0.000217341	0.00333618	0.00252802	CDH13/COL17A1/HMGA1/ITGA6/ITGB4/ITGB8/JUP/VIM/PTPRC/LCP1/ANXA6/SLA/SH3KBP1/ITGB2/PDGFRB/ENG/EVL/MAPRE2/FERMT3/RAC2	20
CC	GO:0030139	endocytic vesicle	17/374	336/19550	0.000278671	0.00401216	0.00304024	HLA-E/VIM/RAB38/ANXA3/SAA1/CD3G/CD3D/CD74/SH3KBP1/CORO1A/CTLA4/SPARC/IL7R/CD4/GNLY/HLA-DPB1/RAC2	17
CC	GO:0031093	platelet alpha granule lumen	7/374	67/19550	0.000287516	0.00401216	0.00304024	SRGN/TMSB4X/A2M/ISLR/SPARC/FN1/FERMT3	7
CC	GO:0043296	apical junction complex	10/374	145/19550	0.000487567	0.00650796	0.00493146	CDH1/CLDN1/CLDN4/CLDN7/CXADR/EPCAM/F11R/JUP/PMP22/MXRA8	10
CC	GO:0098636	protein complex involved in cell adhesion	5/374	36/19550	0.000577303	0.00738467	0.00559579	ITGA6/ITGB4/ITGB8/ITGB2/CTLA4	5
CC	GO:0005922	connexin complex	4/374	21/19550	0.000609536	0.0074851	0.00567189	GJB2/GJB3/GJB5/GJB6	4
CC	GO:0101002	ficolin-1-rich granule	11/374	185/19550	0.000900385	0.0104724	0.00793551	DSP/IDH1/JUP/PKP1/SLC2A3/DDX3X/GMFG/ITGB2/TBC1D10C/BIN2/CRISPLD2	11
CC	GO:0045178	basal part of cell	14/374	276/19550	0.000921021	0.0104724	0.00793551	CLCA2/CLDN1/CLDN4/CLDN7/CXADR/DSP/EPCAM/ITGB4/KRT14/SLC2A1/SLC7A8/TACSTD2/CA2/AQP1	14
CC	GO:0005925	focal adhesion	18/374	418/19550	0.0012328	0.0134407	0.0101848	CDH13/HMGA1/ITGA6/ITGB4/ITGB8/JUP/VIM/PTPRC/LCP1/ANXA6/SLA/SH3KBP1/ITGB2/PDGFRB/ENG/EVL/MAPRE2/RAC2	18
CC	GO:0030666	endocytic vesicle membrane	11/374	193/19550	0.00126964	0.0134407	0.0101848	HLA-E/RAB38/ANXA3/CD3G/CD3D/CD74/CORO1A/IL7R/CD4/HLA-DPB1/RAC2	11
CC	GO:0043256	laminin complex	3/374	12/19550	0.00134383	0.0137518	0.0104205	LAMA3/LAMB3/LAMC2	3
CC	GO:0009925	basal plasma membrane	13/374	257/19550	0.00142287	0.014091	0.0106776	CLCA2/CLDN1/CLDN4/CLDN7/CXADR/DSP/EPCAM/ITGB4/SLC2A1/SLC7A8/TACSTD2/CA2/AQP1	13
CC	GO:0031091	platelet alpha granule	7/374	91/19550	0.00181099	0.0168477	0.0127665	SRGN/TMSB4X/A2M/ISLR/SPARC/FN1/FERMT3	7
CC	GO:0045334	clathrin-coated endocytic vesicle	7/374	91/19550	0.00181099	0.0168477	0.0127665	CD3G/CD3D/CD74/CTLA4/IL7R/CD4/HLA-DPB1	7
CC	GO:0005923	bicellular tight junction	8/374	122/19550	0.00241621	0.0215724	0.0163467	CLDN1/CLDN4/CLDN7/CXADR/EPCAM/F11R/PMP22/MXRA8	8
CC	GO:0045095	keratin filament	7/374	96/19550	0.0024594	0.0215724	0.0163467	KRT14/KRT18/KRT5/KRT6A/KRT6B/KRT6C/KRT8	7
CC	GO:0030669	clathrin-coated endocytic vesicle membrane	6/374	72/19550	0.00254392	0.0216414	0.0163989	CD3G/CD3D/CD74/IL7R/CD4/HLA-DPB1	6
CC	GO:0014704	intercalated disc	5/374	50/19550	0.00260824	0.0216414	0.0163989	DSC2/DSP/JUP/SLC2A1/DSG2	5
CC	GO:0008305	integrin complex	4/374	31/19550	0.00275667	0.0216999	0.0164433	ITGA6/ITGB4/ITGB8/ITGB2	4
CC	GO:0016342	catenin complex	4/374	31/19550	0.00275667	0.0216999	0.0164433	CDH1/CDH13/CDH3/JUP	4
CC	GO:0005921	gap junction	4/374	32/19550	0.00310357	0.0238199	0.0180497	GJB2/GJB3/GJB5/GJB6	4
CC	GO:0031234	extrinsic component of cytoplasmic side of plasma membrane	7/374	101/19550	0.00327327	0.0245096	0.0185724	RGS1/FYN/SLA/LCK/GNG2/GNG11/ZAP70	7
CC	GO:0070160	tight junction	8/374	129/19550	0.00341046	0.0249289	0.01889	CLDN1/CLDN4/CLDN7/CXADR/EPCAM/F11R/PMP22/MXRA8	8
CC	GO:0030864	cortical actin cytoskeleton	6/374	79/19550	0.00404946	0.0289113	0.0219077	CDH1/KRT19/SLC2A1/HCLS1/CORO1A/MYADM	6
CC	GO:0030863	cortical cytoskeleton	7/374	108/19550	0.00473953	0.033069	0.0250583	CDH1/KRT19/SLC2A1/HCLS1/GYPC/CORO1A/MYADM	7
CC	GO:0005912	adherens junction	9/374	170/19550	0.00555045	0.0378664	0.0286936	CDH1/CDH3/CXADR/ITGA6/JUP/KRT18/PKP1/PKP3/TRIM29	9
CC	GO:0101003	ficolin-1-rich granule membrane	5/374	61/19550	0.00617579	0.0412167	0.0312323	DSP/PKP1/SLC2A3/ITGB2/TBC1D10C	5
CC	GO:0005884	actin filament	7/374	114/19550	0.00634975	0.0414519	0.0314105	GJB6/LCP1/HCLS1/FYN/WIPF1/CORO1A/RAC2	7
CC	GO:0005581	collagen trimer	6/374	87/19550	0.00648108	0.0414519	0.0314105	COL17A1/COL3A1/COL1A2/COL6A3/COL6A2/DCN	6
CC	GO:0005938	cell cortex	13/374	308/19550	0.00664296	0.0416202	0.031538	CDH1/KRT19/LAMC2/SLC2A1/HCLS1/CYTIP/GYPC/RHOH/CORO1A/BIN2/MYADM/MYL9/RAC2	13
CC	GO:0030665	clathrin-coated vesicle membrane	7/374	116/19550	0.00696771	0.0419429	0.0317825	AP1M2/CD3G/CD3D/CD74/IL7R/CD4/HLA-DPB1	7
CC	GO:0044853	plasma membrane raft	7/374	116/19550	0.00696771	0.0419429	0.0317825	CDH1/CDH13/SLC2A1/LCP2/ITGB2/SELPLG/CD8A	7
CC	GO:0031252	cell leading edge	16/374	422/19550	0.00761134	0.0447634	0.0339198	CDH1/ITGB4/NME1/PLEK2/VIM/CXCR4/SAMSN1/LCP1/DDX3X/WIPF1/CORO1A/DOCK8/MYADM/EVL/ACTA2/RAC2	16
CC	GO:0042101	T cell receptor complex	8/374	148/19550	0.00772789	0.0447634	0.0339198	CD3E/CD3G/CD3D/ZAP70/CD247/TRAT1/CD4/CD8A	8
CC	GO:0071682	endocytic vesicle lumen	3/374	23/19550	0.00925889	0.0526385	0.0398872	SAA1/SPARC/GNLY	3
CC	GO:0043202	lysosomal lumen	6/374	97/19550	0.0108308	0.0604558	0.0458108	SDC1/IDS/CD74/PDGFRB/DCN/CTSK	6
CC	GO:0042611	MHC protein complex	3/374	25/19550	0.0116912	0.064093	0.0485669	HLA-E/CD74/HLA-DPB1	3
MF	GO:0005201	extracellular matrix structural constituent	17/367	172/18368	6.69176e-08	3.69385e-05	2.94438e-05	COL17A1/LAMA3/LAMB3/LAMC2/COL3A1/LAMA4/MGP/COL1A2/SPARC/COL6A3/MFAP4/PCOLCE/COL6A2/DCN/CD4/AEBP1/FN1	17
MF	GO:0098632	cell-cell adhesion mediator activity	9/367	49/18368	4.66987e-07	0.000128888	0.000102737	CXADR/DSC2/DSP/EPCAM/JUP/KRT18/PKP3/TRIM29/DSG2	9
MF	GO:0042608	T cell receptor binding	5/367	11/18368	1.29688e-06	0.00017897	0.000142657	HLA-E/FYN/CD3E/CD3G/LCK	5
MF	GO:0086080	protein binding involved in heterotypic cell-cell adhesion	5/367	11/18368	1.29688e-06	0.00017897	0.000142657	CXADR/DSC2/DSP/JUP/DSG2	5
MF	GO:0098631	cell adhesion mediator activity	9/367	59/18368	2.39548e-06	0.000264461	0.000210802	CXADR/DSC2/DSP/EPCAM/JUP/KRT18/PKP3/TRIM29/DSG2	9
MF	GO:0043548	phosphatidylinositol 3-kinase binding	7/367	34/18368	4.05688e-06	0.000347651	0.000277113	AXL/FYN/LCK/PDGFRB/CORO1A/HCST/PIK3IP1	7
MF	GO:0019955	cytokine binding	13/367	139/18368	4.40862e-06	0.000347651	0.000277113	IL20RB/ZFP36/CXCR4/TRIM16/IL2RG/A2M/CD74/TNFRSF1B/ENG/IL10RA/CCR7/CD4/CXCR6	13
MF	GO:0005200	structural constituent of cytoskeleton	11/367	103/18368	6.7338e-06	0.000464632	0.000370359	DSP/KRT14/KRT15/KRT16/KRT19/KRT5/KRT6A/KRT6B/NEFL/PPL/VIM	11
MF	GO:0005518	collagen binding	9/367	69/18368	9.06351e-06	0.000555895	0.000443105	DDR1/SPARC/PCOLCE/COL6A2/DCN/SPARCL1/AEBP1/FN1/CTSK	9
MF	GO:0016628	oxidoreductase activity, acting on the CH-CH group of donors, NAD or NADP as acceptor	6/367	29/18368	1.96648e-05	0.0010855	0.000865253	AKR1C1/AKR1C2/BLVRB/CYP2S1/DHCR24/PTGR1	6
MF	GO:0019838	growth factor binding	12/367	141/18368	2.67001e-05	0.00133986	0.001068	FGFBP1/ITGA6/ITGB4/TRIM16/FGFBP2/IL2RG/A2M/PDGFRB/COL3A1/ENG/IL10RA/COL1A2	12
MF	GO:0005178	integrin binding	12/367	144/18368	3.29215e-05	0.00151439	0.00120712	CXADR/F11R/ITGB4/ITGB8/LAMA3/LCP1/SPP1/ITGB2/COL3A1/ICAM3/FN1/FERMT3	12
MF	GO:0061134	peptidase regulator activity	15/367	230/18368	6.37301e-05	0.00256612	0.00204546	CSTA/SERPINB5/SPINT1/SPINT2/SERPINB9/A2M/SLPI/SPOCK2/CST7/CD27/COL6A3/PCOLCE/BIRC3/FN1/SERPINF1	15
MF	GO:0048306	calcium-dependent protein binding	9/367	88/18368	6.55023e-05	0.00256612	0.00204546	S100A14/S100A16/S100A2/ANXA3/S100A4/S100A9/S100A8/A2M/ANXA6	9
MF	GO:0004866	endopeptidase inhibitor activity	13/367	180/18368	6.97316e-05	0.00256612	0.00204546	CSTA/SERPINB5/SPINT1/SPINT2/SERPINB9/A2M/SLPI/SPOCK2/CST7/CD27/COL6A3/BIRC3/SERPINF1	13
MF	GO:0016614	oxidoreductase activity, acting on CH-OH group of donors	11/367	136/18368	9.15127e-05	0.00315173	0.00251225	ADH7/AKR1C1/AKR1C2/ALDH3A1/CBR1/IDH1/PTGR1/PHGDH/PGD/CYP4F3/AKR1B10	11
MF	GO:0033293	monocarboxylic acid binding	8/367	73/18368	0.000102008	0.00315173	0.00251225	AKR1C1/AKR1C2/FABP5/S100A9/GSTA1/S100A8/CYP4F11/ALOX5AP	8
MF	GO:0030414	peptidase inhibitor activity	13/367	187/18368	0.000102774	0.00315173	0.00251225	CSTA/SERPINB5/SPINT1/SPINT2/SERPINB9/A2M/SLPI/SPOCK2/CST7/CD27/COL6A3/BIRC3/SERPINF1	13
MF	GO:0005504	fatty acid binding	6/367	39/18368	0.000114131	0.00331044	0.00263876	FABP5/S100A9/GSTA1/S100A8/CYP4F11/ALOX5AP	6
MF	GO:0050840	extracellular matrix binding	7/367	56/18368	0.000119943	0.00331044	0.00263876	ITGA6/LYPD3/SPP1/SPOCK2/SPARC/DCN/SPARCL1	7
MF	GO:0004896	cytokine receptor activity	9/367	97/18368	0.000139997	0.00367993	0.00293327	IL20RB/CXCR4/IL2RG/CD74/IL10RA/IL7R/CCR7/CD4/CXCR6	9
MF	GO:0061135	endopeptidase regulator activity	13/367	194/18368	0.000148562	0.00372756	0.00297125	CSTA/SERPINB5/SPINT1/SPINT2/SERPINB9/A2M/SLPI/SPOCK2/CST7/CD27/COL6A3/BIRC3/SERPINF1	13
MF	GO:0019215	intermediate filament binding	4/367	15/18368	0.000179747	0.00431393	0.00343864	KRT14/NME1/PKP1/VIM	4
MF	GO:0016616	oxidoreductase activity, acting on the CH-OH group of donors, NAD or NADP as acceptor	10/367	124/18368	0.000194465	0.00447268	0.00356518	ADH7/AKR1C1/AKR1C2/ALDH3A1/CBR1/IDH1/PTGR1/PHGDH/PGD/AKR1B10	10
MF	GO:0005539	glycosaminoglycan binding	14/367	230/18368	0.000228714	0.00505001	0.00402537	FGFBP1/LAMC2/PTPRF/MDK/SAA1/PTPRC/ANXA6/SPOCK2/ENG/PCOLCE/SELL/DCN/CRISPLD2/FN1	14
MF	GO:0022829	wide pore channel activity	5/367	30/18368	0.000292637	0.0062129	0.00495231	GJB2/GJB3/GJB5/GJB6/PRF1	5
MF	GO:0097110	scaffold protein binding	7/367	67/18368	0.000372787	0.00736386	0.00586974	DSP/KRT15/KRT18/KRT5/KRT8/VIM/FYN	7
MF	GO:0098641	cadherin binding involved in cell-cell adhesion	4/367	18/18368	0.000384276	0.00736386	0.00586974	EPCAM/KRT18/PKP3/TRIM29	4
MF	GO:0002020	protease binding	10/367	135/18368	0.000386869	0.00736386	0.00586974	ADAMTS4/CSTA/MAGEA3/SERPINB9/A2M/TNFAIP3/COL3A1/COL1A2/SELL/FN1	10
MF	GO:0019956	chemokine binding	5/367	33/18368	0.000464017	0.00853791	0.00680558	ZFP36/CXCR4/A2M/CCR7/CXCR6	5
MF	GO:0005243	gap junction channel activity	4/367	21/18368	0.000716836	0.0126319	0.0100689	GJB2/GJB3/GJB5/GJB6	4
MF	GO:0001228	DNA-binding transcription activator activity, RNA polymerase II-specific	20/367	450/18368	0.000772078	0.0126319	0.0100689	EHF/GRHL2/IRF6/JUNB/JUND/KLF5/TFAP2C/TP63/ELF3/NR4A2/IRF1/KLF6/NR4A1/CSRNP1/ETS1/NR4A3/FOSB/BATF/ZBTB16/PBXIP1	20
MF	GO:0004867	serine-type endopeptidase inhibitor activity	8/367	98/18368	0.00077566	0.0126319	0.0100689	SERPINB5/SPINT1/SPINT2/SERPINB9/A2M/SLPI/COL6A3/SERPINF1	8
MF	GO:0001618	virus receptor activity	7/367	76/18368	0.000804078	0.0126319	0.0100689	CLDN1/CXADR/F11R/CXCR4/AXL/SELPLG/CD4	7
MF	GO:0050786	RAGE receptor binding	3/367	10/18368	0.000855282	0.0126319	0.0100689	S100A4/S100A9/S100A8	3
MF	GO:0004602	glutathione peroxidase activity	4/367	22/18368	0.000862429	0.0126319	0.0100689	GPX2/GSTA1/ALOX5AP/GPX3	4
MF	GO:0008106	alcohol dehydrogenase (NADP+) activity	4/367	22/18368	0.000862429	0.0126319	0.0100689	AKR1C1/AKR1C2/ALDH3A1/AKR1B10	4
MF	GO:0140272	exogenous protein binding	7/367	77/18368	0.000869585	0.0126319	0.0100689	CLDN1/CXADR/F11R/CXCR4/AXL/SELPLG/CD4	7
MF	GO:0001216	DNA-binding transcription activator activity	20/367	456/18368	0.000907986	0.0128515	0.0102439	EHF/GRHL2/IRF6/JUNB/JUND/KLF5/TFAP2C/TP63/ELF3/NR4A2/IRF1/KLF6/NR4A1/CSRNP1/ETS1/NR4A3/FOSB/BATF/ZBTB16/PBXIP1	20
MF	GO:0045296	cadherin binding	16/367	332/18368	0.0011097	0.0153139	0.0122067	CDH1/CDH13/CDH3/EPCAM/F11R/IDH1/ITGA6/JUP/KRT18/LAD1/PKP1/PKP3/PPL/SFN/TRIM29/DDX3X	16
MF	GO:0048407	platelet-derived growth factor binding	3/367	11/18368	0.00115865	0.0155994	0.0124343	PDGFRB/COL3A1/COL1A2	3
MF	GO:0019957	C-C chemokine binding	4/367	24/18368	0.00121395	0.015816	0.012607	ZFP36/CXCR4/CCR7/CXCR6	4
MF	GO:0016627	oxidoreductase activity, acting on the CH-CH group of donors	6/367	60/18368	0.00123205	0.015816	0.012607	AKR1C1/AKR1C2/BLVRB/CYP2S1/DHCR24/PTGR1	6
MF	GO:0030020	extracellular matrix structural constituent conferring tensile strength	5/367	41/18368	0.00128578	0.0161307	0.0128578	COL17A1/COL3A1/COL1A2/COL6A3/COL6A2	5
MF	GO:0004032	alditol:NADP+ 1-oxidoreductase activity	3/367	12/18368	0.00152208	0.0186709	0.0148826	AKR1C1/AKR1C2/AKR1B10	3
MF	GO:0042974	retinoic acid receptor binding	4/367	26/18368	0.00165505	0.0195885	0.015614	HMGA1/PRAME/NR4A2/ARID5A	4
MF	GO:0016209	antioxidant activity	7/367	86/18368	0.00166786	0.0195885	0.015614	GPX2/S100A9/NQO1/GSTA1/ALOX5AP/GLRX/GPX3	7
MF	GO:0008201	heparin binding	10/367	166/18368	0.00189643	0.021684	0.0172843	FGFBP1/LAMC2/PTPRF/MDK/SAA1/PTPRC/PCOLCE/SELL/CRISPLD2/FN1	10
MF	GO:0032036	myosin heavy chain binding	3/367	13/18368	0.00194955	0.021684	0.0172843	AXL/CORO1A/MYL9	3
MF	GO:0004715	non-membrane spanning protein tyrosine kinase activity	5/367	45/18368	0.00196413	0.021684	0.0172843	JAK3/FYN/LCK/ITK/ZAP70	5
MF	GO:0019199	transmembrane receptor protein kinase activity	9/367	143/18368	0.00234682	0.0251502	0.0200473	DDR1/JAK3/AXL/FYN/LCK/ITK/PDGFRB/ENG/ZAP70	9
MF	GO:0035259	glucocorticoid receptor binding	3/367	14/18368	0.00244472	0.0251502	0.0200473	NR4A2/NR4A1/NR4A3	3
MF	GO:0036041	long-chain fatty acid binding	3/367	14/18368	0.00244472	0.0251502	0.0200473	S100A9/S100A8/ALOX5AP	3
MF	GO:0140375	immune receptor activity	9/367	144/18368	0.00246035	0.0251502	0.0200473	IL20RB/CXCR4/IL2RG/CD74/IL10RA/IL7R/CCR7/CD4/CXCR6	9
MF	GO:0004033	aldo-keto reductase (NADP) activity	4/367	29/18368	0.00250841	0.0251753	0.0200673	AKR1C1/AKR1C2/ALDH3A1/AKR1B10	4
MF	GO:0015026	coreceptor activity	5/367	48/18368	0.0026218	0.0257851	0.0205534	CXCR4/ENG/CD4/CD8A/CXCR6	5
MF	GO:0004252	serine-type endopeptidase activity	10/367	174/18368	0.00267537	0.0257851	0.0205534	KLK5/KLK8/PRSS8/TMPRSS4/KLK10/KLK6/GZMA/GZMB/GZMK/CTSK	10
MF	GO:1901681	sulfur compound binding	13/367	265/18368	0.00270931	0.0257851	0.0205534	FGFBP1/LAMC2/PTPRF/TKT/MDK/SAA1/PTPRC/ANXA6/GSTM1/PCOLCE/SELL/CRISPLD2/FN1	13
MF	GO:0008009	chemokine activity	5/367	49/18368	0.00287273	0.026877	0.0214237	CCL5/CXCL14/CCL4L1/CCL4/CCL2	5
MF	GO:0030159	signaling receptor complex adaptor activity	5/367	50/18368	0.00314056	0.0284955	0.0227138	CD3E/CD3G/DOK2/LAT/TRAT1	5
MF	GO:0042379	chemokine receptor binding	6/367	72/18368	0.00314896	0.0284955	0.0227138	CCL5/CXCL14/S100A14/CCL4L1/CCL4/CCL2	6
MF	GO:0004714	transmembrane receptor protein tyrosine kinase activity	8/367	124/18368	0.00347407	0.0309305	0.0246547	DDR1/JAK3/AXL/FYN/LCK/ITK/PDGFRB/ZAP70	8
MF	GO:0016004	phospholipase activator activity	3/367	16/18368	0.00365137	0.0319929	0.0255016	CCL5/FYN/LCK	3
MF	GO:0046965	retinoid X receptor binding	3/367	17/18368	0.00436874	0.0373116	0.0297411	HMGA1/NR4A2/ARID5A	3
MF	GO:0005544	calcium-dependent phospholipid binding	5/367	54/18368	0.00439357	0.0373116	0.0297411	ANXA8/ANXA8L1/ANXA3/ANXA6/SYTL3	5
MF	GO:0017124	SH3 domain binding	8/367	130/18368	0.0046262	0.0386918	0.0308413	CBLC/HCLS1/CD3E/SH3KBP1/WIPF1/PTPN22/INPP5D/EVL	8
MF	GO:0004869	cysteine-type endopeptidase inhibitor activity	5/367	56/18368	0.00513785	0.0408311	0.0325465	CSTA/SERPINB9/CST7/CD27/BIRC3	5
MF	GO:0047834	D-threo-aldose 1-dehydrogenase activity	3/367	18/18368	0.00516563	0.0408311	0.0325465	AKR1C1/AKR1C2/AKR1B10	3
MF	GO:0060229	lipase activator activity	3/367	18/18368	0.00516563	0.0408311	0.0325465	CCL5/FYN/LCK	3
MF	GO:0008236	serine-type peptidase activity	10/367	191/18368	0.00517786	0.0408311	0.0325465	KLK5/KLK8/PRSS8/TMPRSS4/KLK10/KLK6/GZMA/GZMB/GZMK/CTSK	10
MF	GO:0023023	MHC protein complex binding	4/367	36/18368	0.00557584	0.0420329	0.0335045	CD74/CD4/CD8A/HLA-DPB1	4
MF	GO:0042605	peptide antigen binding	4/367	36/18368	0.00557584	0.0420329	0.0335045	DHCR24/HLA-E/SLC7A8/HLA-DPB1	4
MF	GO:0043394	proteoglycan binding	4/367	36/18368	0.00557584	0.0420329	0.0335045	PTPRF/PTPRC/FN1/CTSK	4
MF	GO:0035591	signaling adaptor activity	6/367	81/18368	0.00563485	0.0420329	0.0335045	STAP2/CD3E/CD3G/DOK2/LAT/TRAT1	6
MF	GO:0017171	serine hydrolase activity	10/367	195/18368	0.0059728	0.0439518	0.0350341	KLK5/KLK8/PRSS8/TMPRSS4/KLK10/KLK6/GZMA/GZMB/GZMK/CTSK	10
MF	GO:0004713	protein tyrosine kinase activity	8/367	136/18368	0.00605134	0.0439518	0.0350341	DDR1/JAK3/AXL/FYN/LCK/ITK/PDGFRB/ZAP70	8
MF	GO:0030674	protein-macromolecule adaptor activity	13/367	296/18368	0.00681205	0.0488345	0.038926	JUP/NEFL/STON2/AP1M2/PRAME/STAP2/HERPUD1/CD3E/CD3G/COL1A2/DOK2/LAT/TRAT1	13
MF	GO:0008391	arachidonic acid monooxygenase activity	3/367	21/18368	0.00805532	0.0567937	0.0452704	CYP2S1/CYP4F3/CYP4F11	3
MF	GO:0042287	MHC protein binding	4/367	40/18368	0.00812809	0.0567937	0.0452704	HLA-E/CD74/CD4/CD8A	4
KEGG
ID	Description	GeneRatio	BgRatio	pvalue	p.adjust	qvalue	geneID	Count
hsa04514	Cell adhesion molecules	24/216	149/8145	7.3261e-13	1.80955e-10	1.55005e-10	CDH1/CDH3/CLDN1/CLDN4/CLDN7/F11R/HLA-E/ITGA6/ITGB8/PTPRF/SDC1/PTPRC/CD2/ITGB2/ICOS/SELPLG/CTLA4/TIGIT/SELL/CD6/ICAM3/CD4/CD8A/HLA-DPB1	24
hsa05340	Primary immunodeficiency	11/216	38/8145	2.27097e-09	2.80465e-07	2.40245e-07	JAK3/IL2RG/PTPRC/CD3E/CD3D/LCK/ICOS/IL7R/ZAP70/CD4/CD8A	11
hsa04660	T cell receptor signaling pathway	15/216	104/8145	8.2156e-08	6.76418e-06	5.79416e-06	PTPRC/FYN/CD3E/CD3G/LCP2/CD3D/LCK/ITK/ICOS/CTLA4/ZAP70/CD247/LAT/CD4/CD8A	15
hsa04512	ECM-receptor interaction	13/216	88/8145	4.64008e-07	2.86525e-05	2.45436e-05	ITGA6/ITGB4/ITGB8/LAMA3/LAMB3/LAMC2/SDC1/SPP1/LAMA4/COL1A2/COL6A3/COL6A2/FN1	13
hsa04658	Th1 and Th2 cell differentiation	12/216	92/8145	4.992e-06	0.000246605	0.000211241	JAK3/IL2RG/CD3E/CD3G/CD3D/LCK/STAT4/ZAP70/CD247/LAT/CD4/HLA-DPB1	12
hsa04650	Natural killer cell mediated cytotoxicity	14/216	131/8145	8.80769e-06	0.000362583	0.000310587	HLA-E/FYN/LCP2/LCK/ITGB2/PRF1/SH2D1A/ZAP70/CD247/GZMB/LAT/HCST/RAC2/KLRK1	14
hsa04061	Viral protein interaction with cytokine and cytokine receptor	12/216	100/8145	1.19919e-05	0.000423141	0.00036246	CCL5/CXCL14/IL20RB/CXCR4/IL2RG/TNFRSF1B/IL10RA/CCL4L1/CCL4L2/CCL4/CCR7/CCL2	12
hsa04510	Focal adhesion	17/216	201/8145	2.2572e-05	0.000696909	0.000596969	ITGA6/ITGB4/ITGB8/LAMA3/LAMB3/LAMC2/FYN/SPP1/PDGFRB/LAMA4/COL1A2/COL6A3/COL6A2/BIRC3/FN1/MYL9/RAC2	17
hsa04640	Hematopoietic cell lineage	11/216	99/8145	5.75084e-05	0.00157829	0.00135195	ITGA6/CD2/CD3E/CD3G/CD3D/CD7/IL7R/CD37/CD4/CD8A/HLA-DPB1	11
hsa04659	Th17 cell differentiation	11/216	108/8145	0.000127741	0.00315521	0.00270274	JAK3/IL2RG/CD3E/CD3G/CD3D/LCK/ZAP70/CD247/LAT/CD4/HLA-DPB1	11
hsa04670	Leukocyte transendothelial migration	11/216	114/8145	0.000207335	0.00465562	0.00398798	CLDN1/CLDN4/CLDN7/F11R/CXCR4/ITK/ITGB2/RHOH/MYL9/RASSF5/RAC2	11
hsa04064	NF-kappa B signaling pathway	10/216	104/8145	0.000413956	0.0085206	0.0072987	TNFAIP3/LCK/GADD45B/CCL4L1/CCL4L2/CCL4/LTB/ZAP70/LAT/BIRC3	10
hsa05235	PD-L1 expression and PD-1 checkpoint pathway in cancer	9/216	89/8145	0.00055451	0.00995349	0.00852611	CD3E/CD3G/CD3D/LCK/BATF/ZAP70/CD247/LAT/CD4	9
hsa04062	Chemokine signaling pathway	14/216	192/8145	0.000564166	0.00995349	0.00852611	CCL5/CXCL14/JAK3/CXCR4/ITK/CCL4L1/CCL4L2/CCL4/GNG2/CCR7/GNG11/CXCR6/CCL2/RAC2	14
hsa05222	Small cell lung cancer	9/216	92/8145	0.000707682	0.0116532	0.00998205	ITGA6/LAMA3/LAMB3/LAMC2/CKS1B/GADD45B/LAMA4/BIRC3/FN1	9
hsa00480	Glutathione metabolism	7/216	58/8145	0.000797468	0.0119431	0.0102304	GPX2/IDH1/PGD/GSTA1/GSTM1/GGT5/GPX3	7
hsa04060	Cytokine-cytokine receptor interaction	18/216	295/8145	0.000821992	0.0119431	0.0102304	CCL5/CXCL14/IL20RB/CXCR4/IL2RG/TNFRSF1B/IL32/IL10RA/CCL4L1/CCL4L2/CCL4/CD27/IL7R/LTB/CCR7/CD4/CXCR6/CCL2	18
hsa05150	Staphylococcus aureus infection	9/216	96/8145	0.000963989	0.0126236	0.0108133	KRT14/KRT15/KRT16/KRT17/KRT18/KRT19/ITGB2/SELPLG/HLA-DPB1	9
hsa05416	Viral myocarditis	7/216	60/8145	0.0009795	0.0126236	0.0108133	CXADR/HLA-E/FYN/ITGB2/PRF1/HLA-DPB1/RAC2	7
hsa00980	Metabolism of xenobiotics by cytochrome P450	8/216	78/8145	0.00102216	0.0126236	0.0108133	ADH7/AKR1C1/ALDH3A1/CBR1/CYP2S1/UGT1A6/GSTA1/GSTM1	8
hsa04151	PI3K-Akt signaling pathway	20/216	354/8145	0.0011118	0.0130769	0.0112016	EFNA1/ITGA6/ITGB4/ITGB8/LAMA3/LAMB3/LAMC2/JAK3/IL2RG/SPP1/NR4A1/PDGFRB/LAMA4/COL1A2/COL6A3/IL7R/GNG2/GNG11/COL6A2/FN1	20
hsa05146	Amoebiasis	9/216	102/8145	0.0014852	0.0166747	0.0142835	LAMA3/LAMB3/LAMC2/SERPINB9/ITGB2/COL3A1/LAMA4/COL1A2/FN1	9
hsa05135	Yersinia infection	10/216	137/8145	0.00341028	0.0366234	0.0313714	LCP2/LCK/WIPF1/ZAP70/LAT/CD4/CD8A/FN1/CCL2/RAC2	10
hsa05170	Human immunodeficiency virus 1 infection	13/216	212/8145	0.00413546	0.0412504	0.0353349	CALML3/HLA-E/AP1M2/CXCR4/CD3E/CD3G/CD3D/TNFRSF1B/GNG2/GNG11/CD247/CD4/RAC2	13
hsa05412	Arrhythmogenic right ventricular cardiomyopathy	7/216	77/8145	0.00417514	0.0412504	0.0353349	DSC2/DSP/ITGA6/ITGB4/ITGB8/JUP/DSG2	7
hsa05166	Human T-cell leukemia virus 1 infection	13/216	222/8145	0.00607623	0.0577242	0.0494462	HLA-E/SLC2A1/JAK3/ZFP36/IL2RG/CD3E/CD3G/CD3D/LCK/ETS1/ITGB2/CD4/HLA-DPB1	13
